# Supplementary material for: 3-(2-Benzamido­phen­yl)-4-(4-hydroxy­phen­yl)-5-methyl-4H-1,2,4-triazol-1-ium chloride
Source: Acta Crystallogr Sect E Struct Rep Online. 2008 Jul 16;64(Pt 8):o1505. doi: 10.1107/S160053680802148X (PMC2962132; doi:10.1107/S160053680802148X)
Supplement: Supplementary file 1 [file e-64-o1505-sup1.cif]

##############################################################################
###                                                                        ###
###        Electronic paper (Acta Crystallographica Section E)             ###
###                                                                        ###
##############################################################################
#                                                                            #
# This CIF contains the data in a paper accepted for publication in Acta     #
# Crystallographica Section E. It conforms to the requirements of Notes      #
# for Authors for Section E, and has been peer reviewed under the auspices   #
# of the IUCr Commission on Journals.                                        #
#                                                                            #
# Full details of the Crystallographic Information File format               #
# are given in the paper "The Crystallographic Information File (CIF):       #
# a New Standard Archive File for Crystallography" by S. R. Hall, F. H.      #
# Allen and I. D. Brown [Acta Cryst. (1991), A47, 655-685].                  #
#                                                                            #
# The current version of the core CIF dictionary is obtainable from          #
# ftp://ftp.iucr.org/pub/cif_core.dic. The current version number is 2.4.    #
#                                                                            #
# Software is freely available for graphical display of the structure(s) in  #
# this CIF.  For information consult the CIF home page http://www.iucr.org/  #
# cif/home.html                                                              #
#                                                                            #
# This file may be used for bona fide research purposes within the           #
# scientific community so long as proper attribution is given to the journal # 
# article from which it was obtained.                                        #
#                                                                            #
##############################################################################
                                             
data_global
_audit_creation_method     ?
_journal_date_recd_electronic     2008-07-08
_journal_date_accepted     2008-07-10
_journal_name_full     'Acta Crystallographica, Section E'
_journal_year     2008
_journal_volume     64
_journal_issue      8
_journal_page_first     o1505
_journal_page_last     o1505
_journal_paper_category     QO
_journal_coeditor_code     HK2490
_publ_contact_author
;
Muhammad Nawaz Tahir
University of Sargodha
Department of Physics
Sarodha
Pakistan
;
_publ_contact_author_email     dmntahir_uos@yahoo.com
_publ_contact_author_fax     '0092 48 32 22 121'
_publ_contact_author_phone     '0092 48 92 30 170'
_publ_section_title
;
3-(2-Benzamidophenyl)-4-(4-hydroxyphenyl)-5-methyl-4<i>H</i>-1,2,4-triazol-1-ium
chloride
;
loop_
    _publ_author_name
    _publ_author_address
    'Arfan, Mohammad'
;
Institute of Chemical Sciences,
University of Peshawar,
Peshawar
Pakistan
;
    'Tahir, M. Nawaz'
;
Department of Physics,
University of Sargodha,
Sargodha
Pakistan
;
    'Khan, Rasool'
;
Institute of Chemical Sciences,
University of Peshawar,
Peshawar
Pakistan
;
    'Iqbal, Mohammad S.'
;
Department of Chemistry,
Government College University,
Lahore
Pakistan
;
data_I
_audit_creation_method     SHELXL-97
_chemical_name_systematic
;
3-(2-Benzamidophenyl)-4-(4-hydroxyphenyl)-5-methyl-4<i>H</i>-1,2,4-
triazol-1-ium chloride
;
_chemical_name_common     ?
_chemical_formula_moiety     'C22 H19 N4 O2 +, Cl -'
_chemical_formula_sum     'C22 H19 Cl N4 O2'
_chemical_formula_iupac     'C22 H19 N4 O2 +, Cl -'
_chemical_formula_weight     406.86
_chemical_melting_point     ?
_symmetry_cell_setting     orthorhombic
_symmetry_space_group_name_H-M     'P c a 21'
_symmetry_space_group_name_Hall     'P 2c -2ac'
loop_
    _symmetry_equiv_pos_as_xyz
    'x, y, z'
    '-x,-y, z+1/2'
    '-x+1/2, y, z+1/2'
    'x+1/2, -y, z'
_cell_length_a     17.1336(15)
_cell_length_b     9.8967(9)
_cell_length_c     12.1910(10)
_cell_angle_alpha     90.00
_cell_angle_beta     90.00
_cell_angle_gamma     90.00
_cell_volume     2067.2(3)
_cell_formula_units_Z     4
_cell_measurement_reflns_used     2009
_cell_measurement_theta_min     2.06
_cell_measurement_theta_max     28.80
_cell_measurement_temperature     296(2)
_exptl_crystal_description     prismatic
_exptl_crystal_colour     black
_exptl_crystal_size_max     0.25
_exptl_crystal_size_mid     0.20
_exptl_crystal_size_min     0.18
_exptl_crystal_density_diffrn     1.307
_exptl_crystal_density_meas     ?
_exptl_crystal_density_method     'not measured'
_exptl_crystal_F_000     848
_exptl_absorpt_coefficient_mu     0.210
_exptl_absorpt_correction_type     multi-scan
_exptl_absorpt_process_details     '(SADABS; Bruker, 2005)'
_exptl_absorpt_correction_T_min     0.950
_exptl_absorpt_correction_T_max     0.960
_exptl_special_details
;
;
_diffrn_ambient_temperature     296(2)
_diffrn_radiation_type     MoK\a
_diffrn_radiation_wavelength     0.71073
_diffrn_radiation_source     'fine-focus sealed tube'
_diffrn_radiation_monochromator     graphite
_diffrn_measurement_device_type     'Bruker Kappa APEXII CCD'
_diffrn_measurement_method     \w
_diffrn_detector_area_resol_mean     7.40
_diffrn_reflns_number     13329
_diffrn_reflns_av_R_equivalents     0.0220
_diffrn_reflns_av_sigmaI/netI     0.0186
_diffrn_reflns_theta_min     2.06
_diffrn_reflns_theta_max     28.80
_diffrn_reflns_theta_full     28.80
_diffrn_measured_fraction_theta_max     0.994
_diffrn_measured_fraction_theta_full     0.994
_diffrn_reflns_limit_h_min     -23
_diffrn_reflns_limit_h_max     18
_diffrn_reflns_limit_k_min     -13
_diffrn_reflns_limit_k_max     10
_diffrn_reflns_limit_l_min     -16
_diffrn_reflns_limit_l_max     12
_diffrn_standards_number     0
_diffrn_standards_interval_count     ?
_diffrn_standards_interval_time     ?
_diffrn_standards_decay_%     ?
_refine_special_details
;
 Refinement of F^2^ against ALL reflections.  The weighted R-factor wR and
 goodness of fit S are based on F^2^, conventional R-factors R are based
 on F, with F set to zero for negative F^2^. The threshold expression of
 F^2^ > 2sigma(F^2^) is used only for calculating R-factors(gt) etc. and is
 not relevant to the choice of reflections for refinement.  R-factors based
 on F^2^ are statistically about twice as large as those based on F, and R-
 factors based on ALL data will be even larger.
;
_reflns_number_total     2809
_reflns_number_gt     2480
_reflns_threshold_expression     I>2\s(I)
_refine_ls_structure_factor_coef     Fsqd
_refine_ls_matrix_type     full
_refine_ls_R_factor_all     0.0413
_refine_ls_R_factor_gt     0.0343
_refine_ls_wR_factor_gt     0.0918
_refine_ls_wR_factor_ref     0.0973
_refine_ls_goodness_of_fit_ref     1.019
_refine_ls_restrained_S_all     1.019
_refine_ls_number_reflns     2809
_refine_ls_number_parameters     272
_refine_ls_number_restraints     1
_refine_ls_hydrogen_treatment     mixed
_refine_ls_weighting_scheme     calc
_refine_ls_weighting_details
         'calc w=1/[\s^2^(Fo^2^)+(0.0606P)^2^+0.2556P] where P=(Fo^2^+2Fc^2^)/3'
_atom_sites_solution_hydrogens     geom
_atom_sites_solution_primary     direct
_atom_sites_solution_secondary     difmap
_refine_ls_shift/su_max     0.001
_refine_ls_shift/su_mean     0.000
_refine_diff_density_max     0.197
_refine_diff_density_min     -0.206
_refine_ls_extinction_method     none
_refine_ls_extinction_coef     ?
_refine_ls_abs_structure_details     'Flack (1983) with no Friedel pairs'
_refine_ls_abs_structure_Flack     0.06(7)
loop_
    _atom_type_symbol
    _atom_type_description
    _atom_type_scat_dispersion_real
    _atom_type_scat_dispersion_imag
    _atom_type_scat_source
    'C' 'C' 0.0033 0.0016
                         'International Tables Vol C Tables 4.2.6.8 and 6.1.1.4'
    'H' 'H' 0.0000 0.0000
                         'International Tables Vol C Tables 4.2.6.8 and 6.1.1.4'
    'N' 'N' 0.0061 0.0033
                         'International Tables Vol C Tables 4.2.6.8 and 6.1.1.4'
    'O' 'O' 0.0106 0.0060
                         'International Tables Vol C Tables 4.2.6.8 and 6.1.1.4'
    'Cl' 'Cl' 0.1484 0.1585
                         'International Tables Vol C Tables 4.2.6.8 and 6.1.1.4'
_computing_data_collection     'APEX2 (Bruker, 2007)'
_computing_cell_refinement     'APEX2 (Bruker, 2007)'
_computing_data_reduction     'SAINT (Bruker, 2007)'
_computing_structure_solution     'SHELXS97 (Sheldrick, 2008)'
_computing_structure_refinement     'SHELXL97 (Sheldrick, 2008)'
_computing_molecular_graphics
                  'ORTEP-3 for Windows (Farrugia, 1997) and PLATON (Spek, 2003)'
_computing_publication_material
                                'WinGX (Farrugia, 1999) and PLATON (Spek, 2003)'
loop_
    _atom_site_type_symbol
    _atom_site_label
    _atom_site_fract_x
    _atom_site_fract_y
    _atom_site_fract_z
    _atom_site_U_iso_or_equiv
    _atom_site_thermal_displace_type
    _atom_site_calc_flag
    _atom_site_refinement_flags
    _atom_site_occupancy
    Cl Cl 0.18901(3) 0.41678(5) 0.23611(6) 0.0441(2) Uani . . 1.000
    O O1 0.08185(11) 0.8416(2) 0.61956(15) 0.0523(6) Uani . . 1.000
    O O2 0.23156(16) 1.1272(2) 0.1626(2) 0.0698(9) Uani . . 1.000
    N N1 -0.02194(12) 0.7017(2) 0.62595(16) 0.0396(6) Uani . . 1.000
    N N2 0.12701(11) 0.54036(19) 0.55257(17) 0.0394(5) Uani . . 1.000
    N N3 0.20680(12) 0.5419(2) 0.55843(18) 0.0410(6) Uani . . 1.000
    N N4 0.17842(10) 0.69261(19) 0.44104(16) 0.0345(5) Uani . . 1.000
    C C1 0.02424(13) 0.8077(2) 0.79409(19) 0.0364(6) Uani . . 1.000
    C C2 -0.01415(15) 0.7183(3) 0.8629(2) 0.0451(8) Uani . . 1.000
    C C3 -0.02023(18) 0.7468(4) 0.9741(2) 0.0583(10) Uani . . 1.000
    C C4 0.0117(2) 0.8628(3) 1.0166(3) 0.0640(10) Uani . . 1.000
    C C5 0.0506(2) 0.9501(3) 0.9485(3) 0.0648(10) Uani . . 1.000
    C C6 0.05751(18) 0.9231(3) 0.8372(2) 0.0513(8) Uani . . 1.000
    C C7 0.03122(13) 0.7860(2) 0.6732(2) 0.0364(6) Uani . . 1.000
    C C8 -0.03057(13) 0.6865(2) 0.51128(19) 0.0357(6) Uani . . 1.000
    C C9 -0.10597(14) 0.6966(3) 0.4680(2) 0.0477(8) Uani . . 1.000
    C C10 -0.11851(17) 0.6838(3) 0.3569(3) 0.0580(9) Uani . . 1.000
    C C11 -0.05706(19) 0.6642(3) 0.2866(2) 0.0590(10) Uani . . 1.000
    C C12 0.01801(16) 0.6538(3) 0.3276(2) 0.0476(8) Uani . . 1.000
    C C13 0.03172(13) 0.6628(2) 0.44022(18) 0.0352(6) Uani . . 1.000
    C C14 0.11081(12) 0.6336(2) 0.48077(18) 0.0340(6) Uani . . 1.000
    C C15 0.23791(13) 0.6310(2) 0.4926(2) 0.0391(6) Uani . . 1.000
    C C16 0.32228(14) 0.6578(3) 0.4792(3) 0.0637(10) Uani . . 1.000
    C C17 0.18724(12) 0.8055(2) 0.36715(19) 0.0348(6) Uani . . 1.000
    C C18 0.16505(16) 0.9329(2) 0.3999(2) 0.0441(7) Uani . . 1.000
    C C19 0.17852(16) 1.0418(3) 0.3320(2) 0.0497(8) Uani . . 1.000
    C C20 0.21503(14) 1.0236(2) 0.2313(2) 0.0456(7) Uani . . 1.000
    C C21 0.2375(2) 0.8955(3) 0.2002(2) 0.0612(9) Uani . . 1.000
    C C22 0.22377(19) 0.7867(3) 0.2674(2) 0.0575(9) Uani . . 1.000
    H H1 -0.061(2) 0.684(3) 0.661(3) 0.0628 Uiso . . 1.000
    H H2 -0.03578 0.63946 0.83474 0.0541 Uiso . . 1.000
    H H2A 0.220(2) 1.195(4) 0.187(4) 0.0839 Uiso . . 1.000
    H H3 -0.04612 0.68676 1.02018 0.0700 Uiso . . 1.000
    H H3A 0.2334(17) 0.480(3) 0.608(3) 0.0492 Uiso . . 1.000
    H H4 0.00691 0.88200 1.09092 0.0768 Uiso . . 1.000
    H H5 0.07271 1.02826 0.97730 0.0778 Uiso . . 1.000
    H H6 0.08444 0.98261 0.79188 0.0616 Uiso . . 1.000
    H H9 -0.14797 0.71205 0.51465 0.0573 Uiso . . 1.000
    H H10 -0.16905 0.68850 0.32930 0.0696 Uiso . . 1.000
    H H11 -0.06583 0.65794 0.21149 0.0710 Uiso . . 1.000
    H H12 0.05962 0.64081 0.27972 0.0571 Uiso . . 1.000
    H H16A 0.33112 0.75352 0.47749 0.0956 Uiso . . 1.000
    H H16B 0.35037 0.61882 0.53950 0.0956 Uiso . . 1.000
    H H16C 0.34011 0.61830 0.41172 0.0956 Uiso . . 1.000
    H H18 0.14104 0.94552 0.46751 0.0529 Uiso . . 1.000
    H H19 0.16312 1.12783 0.35368 0.0596 Uiso . . 1.000
    H H21 0.26212 0.88257 0.13302 0.0734 Uiso . . 1.000
    H H22 0.23907 0.70060 0.24582 0.0689 Uiso . . 1.000
loop_
    _atom_site_aniso_label
    _atom_site_aniso_U_11
    _atom_site_aniso_U_22
    _atom_site_aniso_U_33
    _atom_site_aniso_U_12
    _atom_site_aniso_U_13
    _atom_site_aniso_U_23
    Cl 0.0360(2) 0.0416(3) 0.0547(3) -0.0066(2) 0.0002(3) 0.0095(3)
    O1 0.0540(10) 0.0641(11) 0.0389(9) -0.0263(9) 0.0049(8) -0.0019(9)
    O2 0.104(2) 0.0464(10) 0.0590(13) 0.0042(12) 0.0244(13) 0.0210(11)
    N1 0.0295(9) 0.0549(12) 0.0343(10) -0.0086(8) 0.0027(7) -0.0004(9)
    N2 0.0373(9) 0.0381(9) 0.0428(10) -0.0018(8) -0.0011(8) 0.0070(9)
    N3 0.0360(9) 0.0375(9) 0.0494(11) 0.0008(8) -0.0005(9) 0.0105(9)
    N4 0.0345(9) 0.0309(9) 0.0382(10) 0.0006(7) 0.0047(7) 0.0034(7)
    C1 0.0332(10) 0.0399(11) 0.0362(11) 0.0028(8) -0.0017(9) 0.0000(9)
    C2 0.0452(13) 0.0516(14) 0.0386(12) -0.0102(10) -0.0013(10) 0.0019(11)
    C3 0.0594(16) 0.075(2) 0.0406(13) -0.0120(14) 0.0071(12) 0.0054(14)
    C4 0.083(2) 0.0655(18) 0.0435(14) 0.0084(16) 0.0101(15) -0.0096(14)
    C5 0.094(2) 0.0415(13) 0.0588(18) -0.0032(14) 0.0028(17) -0.0158(13)
    C6 0.0678(17) 0.0380(12) 0.0481(14) -0.0035(11) 0.0037(13) 0.0006(10)
    C7 0.0334(11) 0.0384(11) 0.0373(11) -0.0034(8) -0.0004(9) 0.0022(9)
    C8 0.0325(10) 0.0392(11) 0.0353(10) -0.0063(8) -0.0030(8) 0.0015(9)
    C9 0.0326(10) 0.0598(15) 0.0508(14) -0.0082(10) -0.0051(10) 0.0026(12)
    C10 0.0462(14) 0.0737(18) 0.0540(16) -0.0104(13) -0.0210(13) 0.0084(14)
    C11 0.0653(18) 0.075(2) 0.0367(13) -0.0117(15) -0.0159(12) 0.0048(13)
    C12 0.0534(14) 0.0549(14) 0.0346(12) -0.0025(11) -0.0022(10) 0.0006(11)
    C13 0.0366(10) 0.0353(10) 0.0337(10) -0.0039(8) -0.0027(8) 0.0040(9)
    C14 0.0359(10) 0.0325(10) 0.0336(10) -0.0028(8) 0.0028(8) 0.0009(8)
    C15 0.0369(12) 0.0323(9) 0.0482(12) 0.0022(8) 0.0032(10) 0.0050(10)
    C16 0.0338(13) 0.0642(18) 0.093(2) 0.0031(11) 0.0058(14) 0.0277(18)
    C17 0.0365(10) 0.0309(10) 0.0369(10) 0.0006(8) 0.0046(9) 0.0054(9)
    C18 0.0518(13) 0.0379(12) 0.0425(12) 0.0099(10) 0.0153(11) 0.0057(10)
    C19 0.0625(16) 0.0339(11) 0.0527(14) 0.0139(10) 0.0168(13) 0.0069(11)
    C20 0.0533(12) 0.0394(11) 0.0440(12) 0.0020(9) 0.0076(12) 0.0113(11)
    C21 0.091(2) 0.0481(14) 0.0446(14) 0.0031(14) 0.0306(15) 0.0036(11)
    C22 0.086(2) 0.0351(12) 0.0515(16) 0.0072(12) 0.0283(14) 0.0009(10)
_geom_special_details
;
Bond distances, angles etc have been calculated using the rounded fractional
coordinates. All su's are estimated from the variances of the (full)
variance-covariance matrix. The cell e.s.d.'s are taken into account in
the estimation of distances, angles and torsion angles
;
loop_
    _geom_bond_atom_site_label_1
    _geom_bond_atom_site_label_2
    _geom_bond_site_symmetry_1
    _geom_bond_site_symmetry_2
    _geom_bond_distance
    _geom_bond_publ_flag
    O1 C7 . . 1.218(3) ?
    O2 C20 . . 1.354(3) ?
    O2 H2A . . 0.76(4) ?
    N1 C7 . . 1.363(3) ?
    N1 C8 . . 1.414(3) ?
    N1 H1 . . 0.81(3) ?
    N2 N3 . . 1.369(3) ?
    N2 C14 . . 1.302(3) ?
    N3 C15 . . 1.306(3) ?
    N3 H3A . . 0.97(3) ?
    N4 C14 . . 1.385(3) ?
    N4 C15 . . 1.344(3) ?
    N4 C17 . . 1.443(3) ?
    C1 C2 . . 1.385(3) ?
    C1 C6 . . 1.380(4) ?
    C1 C7 . . 1.494(3) ?
    C2 C3 . . 1.389(4) ?
    C2 H2 . . 0.9300 ?
    C3 C4 . . 1.373(5) ?
    C3 H3 . . 0.9300 ?
    C4 C5 . . 1.371(5) ?
    C4 H4 . . 0.9300 ?
    C5 C6 . . 1.388(4) ?
    C5 H5 . . 0.9300 ?
    C6 H6 . . 0.9300 ?
    C8 C9 . . 1.399(3) ?
    C8 C13 . . 1.395(3) ?
    C9 C10 . . 1.377(4) ?
    C9 H9 . . 0.9300 ?
    C10 C11 . . 1.371(4) ?
    C10 H10 . . 0.9300 ?
    C11 C12 . . 1.384(4) ?
    C11 H11 . . 0.9300 ?
    C12 C13 . . 1.396(3) ?
    C12 H12 . . 0.9300 ?
    C13 C14 . . 1.471(3) ?
    C15 C16 . . 1.479(3) ?
    C16 H16A . . 0.9600 ?
    C16 H16B . . 0.9600 ?
    C16 H16C . . 0.9600 ?
    C17 C18 . . 1.376(3) ?
    C17 C22 . . 1.380(3) ?
    C18 C19 . . 1.378(4) ?
    C18 H18 . . 0.9300 ?
    C19 C20 . . 1.390(3) ?
    C19 H19 . . 0.9300 ?
    C20 C21 . . 1.378(4) ?
    C21 C22 . . 1.373(4) ?
    C21 H21 . . 0.9300 ?
    C22 H22 . . 0.9300 ?
loop_
    _geom_contact_atom_site_label_1
    _geom_contact_atom_site_label_2
    _geom_contact_distance
    _geom_contact_site_symmetry_1
    _geom_contact_site_symmetry_2
    _geom_contact_publ_flag
    Cl O2 3.090(2) . 1_545 ?
    Cl N1 3.372(2) . 2_564 ?
    Cl C2 3.627(3) . 2_564 ?
    Cl N3 3.068(2) . 3_554 ?
    Cl H2 2.9400 . 2_564 ?
    Cl H9 3.0700 . 2_564 ?
    Cl H1 2.58(3) . 2_564 ?
    Cl H22 2.9400 . . ?
    Cl H10 2.8800 . 4_565 ?
    Cl H2A 2.34(4) . 1_545 ?
    Cl H3A 2.14(3) . 3_554 ?
    O1 N4 3.106(3) . . ?
    O1 N2 3.187(3) . . ?
    O1 C18 3.165(3) . . ?
    O1 C13 2.941(3) . . ?
    O1 C14 2.710(3) . . ?
    O1 C21 3.291(4) . 3_555 ?
    O2 Cl 3.090(2) . 1_565 ?
    O1 H6 2.5200 . . ?
    O1 H18 2.3500 . . ?
    O1 H21 2.7100 . 3_555 ?
    O2 H9 2.8000 . 2_574 ?
    N1 Cl 3.372(2) . 2_565 ?
    N1 N2 3.141(3) . . ?
    N2 C7 3.281(3) . . ?
    N2 N4 2.212(3) . . ?
    N2 O1 3.187(3) . . ?
    N2 N1 3.141(3) . . ?
    N3 Cl 3.068(2) . 3_555 ?
    N3 N4 2.124(3) . . ?
    N4 N3 2.124(3) . . ?
    N4 O1 3.106(3) . . ?
    N1 H2 2.6300 . . ?
    N2 H3 2.6700 . 2_564 ?
    N3 H22 2.9200 . 3_555 ?
    N4 H12 2.8800 . . ?
    C2 Cl 3.627(3) . 2_565 ?
    C3 C16 3.505(4) . 3_555 ?
    C4 C16 3.524(4) . 3_555 ?
    C7 N2 3.281(3) . . ?
    C7 C14 3.105(3) . . ?
    C12 C17 3.301(3) . . ?
    C13 O1 2.941(3) . . ?
    C13 C18 3.550(3) . . ?
    C14 O1 2.710(3) . . ?
    C14 C7 3.105(3) . . ?
    C16 C22 3.338(4) . . ?
    C16 C4 3.524(4) . 3_554 ?
    C16 C3 3.505(4) . 3_554 ?
    C17 C12 3.301(3) . . ?
    C18 C13 3.550(3) . . ?
    C18 O1 3.165(3) . . ?
    C21 O1 3.291(4) . 3_554 ?
    C22 C16 3.338(4) . . ?
    C2 H19 2.9700 . 2_575 ?
    C2 H1 2.61(4) . . ?
    C4 H16A 2.9400 . 3_555 ?
    C5 H16A 2.8300 . 3_555 ?
    C6 H16A 3.0600 . 3_555 ?
    C8 H5 2.9400 . 2_574 ?
    C9 H5 2.7800 . 2_574 ?
    C12 H2 2.9200 . 2_564 ?
    C15 H21 3.0200 . 3_555 ?
    C15 H22 3.0900 . . ?
    C17 H16A 2.8600 . . ?
    C17 H12 2.9300 . . ?
    H1 H9 2.3400 . . ?
    H1 C2 2.61(4) . . ?
    H1 Cl 2.58(3) . 2_565 ?
    H1 H2 2.2100 . . ?
    H2 N1 2.6300 . . ?
    H2 H1 2.2100 . . ?
    H2 C12 2.9200 . 2_565 ?
    H2 Cl 2.9400 . 2_565 ?
    H2A H19 2.3500 . . ?
    H2A Cl 2.34(4) . 1_565 ?
    H3 H11 2.3700 . 1_556 ?
    H3 N2 2.6700 . 2_565 ?
    H3A H16B 2.5700 . . ?
    H3A Cl 2.14(3) . 3_555 ?
    H5 C9 2.7800 . 2_575 ?
    H5 C8 2.9400 . 2_575 ?
    H6 O1 2.5200 . . ?
    H9 Cl 3.0700 . 2_565 ?
    H9 O2 2.8000 . 2_575 ?
    H9 H1 2.3400 . . ?
    H10 Cl 2.8800 . 4_465 ?
    H11 H3 2.3700 . 1_554 ?
    H12 N4 2.8800 . . ?
    H12 C17 2.9300 . . ?
    H16A C4 2.9400 . 3_554 ?
    H16A C17 2.8600 . . ?
    H16A C5 2.8300 . 3_554 ?
    H16A C6 3.0600 . 3_554 ?
    H16B H3A 2.5700 . . ?
    H18 O1 2.3500 . . ?
    H19 C2 2.9700 . 2_574 ?
    H19 H2A 2.3500 . . ?
    H21 C15 3.0200 . 3_554 ?
    H21 O1 2.7100 . 3_554 ?
    H22 C15 3.0900 . . ?
    H22 N3 2.9200 . 3_554 ?
    H22 Cl 2.9400 . . ?
loop_
    _geom_angle_atom_site_label_1
    _geom_angle_atom_site_label_2
    _geom_angle_atom_site_label_3
    _geom_angle_site_symmetry_1
    _geom_angle_site_symmetry_2
    _geom_angle_site_symmetry_3
    _geom_angle
    _geom_angle_publ_flag
    C20 O2 H2A . . . 112(3) ?
    C7 N1 C8 . . . 123.6(2) ?
    N3 N2 C14 . . . 103.89(18) ?
    N2 N3 C15 . . . 112.5(2) ?
    C14 N4 C15 . . . 106.23(18) ?
    C14 N4 C17 . . . 129.23(18) ?
    C15 N4 C17 . . . 124.32(18) ?
    C8 N1 H1 . . . 114(3) ?
    C7 N1 H1 . . . 117(2) ?
    N2 N3 H3A . . . 119.5(18) ?
    C15 N3 H3A . . . 128.0(18) ?
    C2 C1 C6 . . . 119.6(2) ?
    C2 C1 C7 . . . 122.9(2) ?
    C6 C1 C7 . . . 117.5(2) ?
    C1 C2 C3 . . . 119.8(3) ?
    C2 C3 C4 . . . 120.6(3) ?
    C3 C4 C5 . . . 119.5(3) ?
    C4 C5 C6 . . . 120.8(3) ?
    C1 C6 C5 . . . 119.8(3) ?
    N1 C7 C1 . . . 116.83(19) ?
    O1 C7 N1 . . . 121.7(2) ?
    O1 C7 C1 . . . 121.5(2) ?
    C9 C8 C13 . . . 119.0(2) ?
    N1 C8 C13 . . . 123.5(2) ?
    N1 C8 C9 . . . 117.5(2) ?
    C8 C9 C10 . . . 120.6(2) ?
    C9 C10 C11 . . . 120.5(3) ?
    C10 C11 C12 . . . 119.9(2) ?
    C11 C12 C13 . . . 120.5(2) ?
    C12 C13 C14 . . . 118.2(2) ?
    C8 C13 C12 . . . 119.5(2) ?
    C8 C13 C14 . . . 122.0(2) ?
    N2 C14 N4 . . . 110.84(18) ?
    N2 C14 C13 . . . 124.17(19) ?
    N4 C14 C13 . . . 124.76(19) ?
    N3 C15 N4 . . . 106.5(2) ?
    N4 C15 C16 . . . 127.5(2) ?
    N3 C15 C16 . . . 126.0(2) ?
    N4 C17 C22 . . . 119.5(2) ?
    C18 C17 C22 . . . 120.3(2) ?
    N4 C17 C18 . . . 120.0(2) ?
    C17 C18 C19 . . . 119.7(2) ?
    C18 C19 C20 . . . 120.3(2) ?
    O2 C20 C19 . . . 122.9(2) ?
    C19 C20 C21 . . . 119.2(2) ?
    O2 C20 C21 . . . 117.9(2) ?
    C20 C21 C22 . . . 120.6(2) ?
    C17 C22 C21 . . . 119.8(3) ?
    C1 C2 H2 . . . 120.00 ?
    C3 C2 H2 . . . 120.00 ?
    C2 C3 H3 . . . 120.00 ?
    C4 C3 H3 . . . 120.00 ?
    C3 C4 H4 . . . 120.00 ?
    C5 C4 H4 . . . 120.00 ?
    C4 C5 H5 . . . 120.00 ?
    C6 C5 H5 . . . 120.00 ?
    C1 C6 H6 . . . 120.00 ?
    C5 C6 H6 . . . 120.00 ?
    C8 C9 H9 . . . 120.00 ?
    C10 C9 H9 . . . 120.00 ?
    C9 C10 H10 . . . 120.00 ?
    C11 C10 H10 . . . 120.00 ?
    C10 C11 H11 . . . 120.00 ?
    C12 C11 H11 . . . 120.00 ?
    C11 C12 H12 . . . 120.00 ?
    C13 C12 H12 . . . 120.00 ?
    C15 C16 H16A . . . 109.00 ?
    C15 C16 H16B . . . 109.00 ?
    C15 C16 H16C . . . 109.00 ?
    H16A C16 H16B . . . 110.00 ?
    H16A C16 H16C . . . 109.00 ?
    H16B C16 H16C . . . 109.00 ?
    C17 C18 H18 . . . 120.00 ?
    C19 C18 H18 . . . 120.00 ?
    C18 C19 H19 . . . 120.00 ?
    C20 C19 H19 . . . 120.00 ?
    C20 C21 H21 . . . 120.00 ?
    C22 C21 H21 . . . 120.00 ?
    C17 C22 H22 . . . 120.00 ?
    C21 C22 H22 . . . 120.00 ?
loop_
    _geom_torsion_atom_site_label_1
    _geom_torsion_atom_site_label_2
    _geom_torsion_atom_site_label_3
    _geom_torsion_atom_site_label_4
    _geom_torsion_site_symmetry_1
    _geom_torsion_site_symmetry_2
    _geom_torsion_site_symmetry_3
    _geom_torsion_site_symmetry_4
    _geom_torsion
    _geom_torsion_publ_flag
    C8 N1 C7 O1 . . . . -9.5(3) ?
    C8 N1 C7 C1 . . . . 170.21(19) ?
    C7 N1 C8 C9 . . . . -130.2(2) ?
    C7 N1 C8 C13 . . . . 49.5(3) ?
    C14 N2 N3 C15 . . . . -0.6(3) ?
    N3 N2 C14 N4 . . . . 0.5(2) ?
    N3 N2 C14 C13 . . . . 175.2(2) ?
    N2 N3 C15 N4 . . . . 0.4(3) ?
    N2 N3 C15 C16 . . . . -179.9(2) ?
    C15 N4 C14 N2 . . . . -0.2(2) ?
    C15 N4 C14 C13 . . . . -174.9(2) ?
    C17 N4 C14 N2 . . . . -175.0(2) ?
    C17 N4 C14 C13 . . . . 10.4(3) ?
    C14 N4 C15 N3 . . . . -0.1(2) ?
    C14 N4 C15 C16 . . . . -179.8(2) ?
    C17 N4 C15 N3 . . . . 175.0(2) ?
    C17 N4 C15 C16 . . . . -4.7(4) ?
    C14 N4 C17 C18 . . . . 67.0(3) ?
    C14 N4 C17 C22 . . . . -118.2(3) ?
    C15 N4 C17 C18 . . . . -106.9(3) ?
    C15 N4 C17 C22 . . . . 67.8(3) ?
    C6 C1 C2 C3 . . . . 1.3(4) ?
    C7 C1 C2 C3 . . . . -178.2(2) ?
    C2 C1 C6 C5 . . . . -1.5(4) ?
    C7 C1 C6 C5 . . . . 178.0(3) ?
    C2 C1 C7 O1 . . . . -159.0(2) ?
    C2 C1 C7 N1 . . . . 21.3(3) ?
    C6 C1 C7 O1 . . . . 21.5(3) ?
    C6 C1 C7 N1 . . . . -158.2(2) ?
    C1 C2 C3 C4 . . . . -0.2(4) ?
    C2 C3 C4 C5 . . . . -0.7(5) ?
    C3 C4 C5 C6 . . . . 0.5(5) ?
    C4 C5 C6 C1 . . . . 0.6(5) ?
    N1 C8 C9 C10 . . . . 179.5(2) ?
    C13 C8 C9 C10 . . . . -0.2(4) ?
    N1 C8 C13 C12 . . . . -177.8(2) ?
    N1 C8 C13 C14 . . . . 8.3(3) ?
    C9 C8 C13 C12 . . . . 1.9(3) ?
    C9 C8 C13 C14 . . . . -172.0(2) ?
    C8 C9 C10 C11 . . . . -1.6(4) ?
    C9 C10 C11 C12 . . . . 1.6(5) ?
    C10 C11 C12 C13 . . . . 0.2(4) ?
    C11 C12 C13 C8 . . . . -1.9(4) ?
    C11 C12 C13 C14 . . . . 172.2(2) ?
    C8 C13 C14 N2 . . . . 52.0(3) ?
    C8 C13 C14 N4 . . . . -134.1(2) ?
    C12 C13 C14 N2 . . . . -122.0(3) ?
    C12 C13 C14 N4 . . . . 52.0(3) ?
    N4 C17 C18 C19 . . . . 175.6(2) ?
    C22 C17 C18 C19 . . . . 0.9(4) ?
    N4 C17 C22 C21 . . . . -175.2(3) ?
    C18 C17 C22 C21 . . . . -0.5(4) ?
    C17 C18 C19 C20 . . . . -0.6(4) ?
    C18 C19 C20 O2 . . . . -178.2(3) ?
    C18 C19 C20 C21 . . . . 0.1(4) ?
    O2 C20 C21 C22 . . . . 178.7(3) ?
    C19 C20 C21 C22 . . . . 0.3(4) ?
    C20 C21 C22 C17 . . . . -0.1(5) ?
loop_
    _geom_hbond_atom_site_label_D
    _geom_hbond_atom_site_label_H
    _geom_hbond_atom_site_label_A
    _geom_hbond_site_symmetry_A
    _geom_hbond_distance_DH
    _geom_hbond_distance_HA
    _geom_hbond_distance_DA
    _geom_hbond_angle_DHA
    _geom_hbond_publ_flag
    N1 H1 Cl 2_565 0.81(3) 2.58(3) 3.372(2) 166(3) yes
    O2 H2A Cl 1_565 0.76(4) 2.34(4) 3.090(2) 171(5) yes
    N3 H3A Cl 3_555 0.97(3) 2.14(3) 3.068(2) 158(3) yes
    C18 H18 O1 . 0.9300 2.3500 3.165(3) 146.00 yes
    C16 H16A Cg2 3_554 0.9600 2.8400 3.367(3) 115.00 yes
