# Supplementary material for: 3-(2-Benzamido­phen­yl)-4-(4-hydroxy­phen­yl)-5-methyl-4H-1,2,4-triazol-1-ium chloride
Source: Acta Crystallogr Sect E Struct Rep Online. 2008 Jul 16;64(Pt 8):o1505. doi: 10.1107/S160053680802148X (PMC2962132; doi:10.1107/S160053680802148X)
Supplement: Supplementary file 2 [file e-64-o1505-Isup2.hkl]

#
# h,k,l, Fc-squared, Fo-squared, sigma(Fo-squared) and status flag
#
data_I
_shelx_title ' J501 in Pca2(1)'
_shelx_refln_list_code          4
_shelx_F_calc_maximum      184.78
_exptl_crystal_F_000       848.00
_reflns_d_resolution_high  0.7377
 
loop_
 _symmetry_equiv_pos_as_xyz
 'x, y, z'
 '-x, -y, z+1/2'
 'x+1/2, -y, z'
 '-x+1/2, y, z+1/2'
 
_cell_length_a    17.1336
_cell_length_b     9.8967
_cell_length_c    12.1910
_cell_angle_alpha  90.000
_cell_angle_beta   90.000
_cell_angle_gamma  90.000
 
_shelx_F_squared_multiplier     1.000
 
loop_
 _refln_index_h
 _refln_index_k
 _refln_index_l
 _refln_F_squared_calc
 _refln_F_squared_meas
 _refln_F_squared_sigma
 _refln_observed_status
   2   0   0      275.05      252.16      5.10 o
   4   0   0    18476.85    17064.38    218.82 o
   6   0   0     5270.45     5788.60     66.85 o
   8   0   0      939.46     1017.09     14.83 o
  10   0   0     1160.18     1293.37     18.87 o
  12   0   0      170.06      166.82      5.35 o
  14   0   0     2110.49     2090.23     72.09 o
  16   0   0      117.70      112.10      5.48 o
  18   0   0      251.64      235.20     13.24 o
  20   0   0      320.51      304.66     16.08 o
  22   0   0       14.07       22.77      7.67 o
   0   1   0     1169.98      604.74     15.80 o
   1   1   0     4375.29     3809.96    221.87 o
   2   1   0      121.97      142.70      2.48 o
   3   1   0      536.03      495.99      4.42 o
   4   1   0     1664.03     1650.76     13.83 o
   5   1   0       64.62       60.71      1.11 o
   6   1   0     1981.24     2007.68     18.06 o
   7   1   0      102.42      144.24      2.35 o
   8   1   0        1.56        6.71      0.83 o
   9   1   0       24.42       27.47      1.21 o
  10   1   0     1304.20     1339.66     15.19 o
  11   1   0      424.40      419.65      6.71 o
  12   1   0      596.77      591.10      8.87 o
  13   1   0       92.27      102.82      3.29 o
  14   1   0      427.44      371.56      8.98 o
  15   1   0        0.24       -1.00      1.73 o
  16   1   0      353.96      308.44      6.91 o
  17   1   0       17.65       23.62      3.08 o
  18   1   0      136.63      117.26      8.09 o
  19   1   0        0.58       -3.17      6.51 o
  20   1   0        0.06        7.15      4.39 o
  21   1   0       93.59      102.13      7.65 o
  22   1   0        0.33       -4.28      4.28 o
  23   1   0       11.57       10.85      5.38 o
   0   2   0     7776.53     7422.91     86.84 o
   1   2   0      525.07      653.41      5.82 o
   2   2   0    18059.33    17020.89    160.99 o
   3   2   0     7066.38     7295.91     68.89 o
   4   2   0     3789.08     3989.56     35.08 o
   5   2   0     1891.29     1988.28     19.38 o
   6   2   0      659.43      769.92      7.47 o
   7   2   0     2737.29     2798.40     26.86 o
   8   2   0     1535.98     1467.73     16.11 o
   9   2   0      400.61      426.78      5.66 o
  10   2   0       13.14       19.13      1.97 o
  11   2   0       83.93       80.16      2.41 o
  12   2   0       83.15      101.65      3.17 o
  13   2   0       32.96       37.75      3.57 o
  14   2   0      451.52      435.19      7.53 o
  15   2   0        3.34        2.97      3.09 o
  16   2   0      302.10      293.56      6.20 o
  17   2   0      215.35      226.88      6.67 o
  18   2   0       45.46       55.21      5.54 o
  19   2   0       43.22       50.04      5.66 o
  20   2   0      114.10      117.65     14.76 o
  21   2   0        7.85       11.77      4.87 o
  22   2   0       36.09       38.35      6.46 o
   0   3   0     8909.59     9028.48    105.06 o
   1   3   0      113.56      101.26      1.56 o
   2   3   0     3086.80     3065.96     27.36 o
   3   3   0     7526.15     7792.94     73.58 o
   4   3   0      120.81      104.77      2.14 o
   5   3   0     1222.82     1328.45     13.38 o
   6   3   0     1132.79     1161.96     13.15 o
   7   3   0     1153.08     1238.76     15.53 o
   8   3   0       89.25       87.71      2.44 o
   9   3   0     3255.59     3239.69     38.57 o
  10   3   0       36.53       35.05      1.88 o
  11   3   0        4.84        4.09      1.38 o
  12   3   0        2.45        0.62      1.41 o
  13   3   0       19.97       26.81      2.24 o
  14   3   0      654.20      611.91     11.33 o
  15   3   0      281.64      282.86      6.01 o
  16   3   0        0.01       -2.45      2.45 o
  17   3   0       90.22       89.72      4.86 o
  18   3   0      111.08      116.05      7.21 o
  19   3   0      140.31      127.50      7.75 o
  20   3   0       10.41       15.16      4.88 o
  21   3   0       88.83       98.23      7.61 o
  22   3   0        8.84        9.30      7.66 o
   0   4   0     3089.01     3234.19     49.93 o
   1   4   0       32.57       34.01      2.08 o
   2   4   0      392.29      402.13      5.40 o
   3   4   0     2183.40     2142.45     28.15 o
   4   4   0      152.58      179.77      3.19 o
   5   4   0      847.83      884.79     11.83 o
   6   4   0      646.35      731.41      9.85 o
   7   4   0      866.54      884.32     11.71 o
   8   4   0       20.67       14.73      1.45 o
   9   4   0      786.61      758.74     10.54 o
  10   4   0       11.55       11.02      2.11 o
  11   4   0     1340.35     1339.39     17.46 o
  12   4   0      245.94      231.14      4.91 o
  13   4   0       20.98       20.20      2.13 o
  14   4   0       97.39       90.85      3.69 o
  15   4   0      602.92      577.76     11.64 o
  16   4   0      161.38      164.45      6.04 o
  17   4   0        5.36        8.27      2.88 o
  18   4   0        2.85        0.48      3.88 o
  19   4   0       13.85       24.31      5.04 o
  20   4   0       15.39       26.52      5.31 o
  21   4   0        9.15       10.12      4.87 o
  22   4   0        4.16        8.25      5.01 o
   0   5   0      511.16      541.42      9.25 o
   1   5   0      182.95      184.73      3.16 o
   2   5   0     1738.43     1668.16     18.84 o
   3   5   0       33.25       36.62      1.65 o
   4   5   0       15.80       13.13      1.22 o
   5   5   0        5.13       -0.04      1.10 o
   6   5   0       22.13       24.60      1.71 o
   7   5   0      520.30      519.85      7.78 o
   8   5   0      978.52      937.64     12.67 o
   9   5   0      144.45      142.64      5.54 o
  10   5   0      424.64      427.40      7.07 o
  11   5   0      116.36      121.82      3.58 o
  12   5   0       42.37       43.18      2.54 o
  13   5   0     1104.19     1071.64     15.01 o
  14   5   0       12.80        9.45      2.84 o
  15   5   0        1.42        0.95      2.38 o
  16   5   0       35.75       37.62      3.65 o
  17   5   0      159.48      152.59      6.08 o
  18   5   0      142.06      126.59      7.84 o
  19   5   0        2.43       -1.95      4.17 o
  20   5   0       15.48       17.61      6.84 o
  21   5   0       20.66       13.95      5.27 o
   0   6   0      402.16      422.43      8.09 o
   1   6   0      278.81      260.28      4.15 o
   2   6   0     1211.92     1160.93     13.92 o
   3   6   0      423.42      462.23      6.92 o
   4   6   0        0.01       -1.21      1.21 o
   5   6   0     1017.89     1065.00     14.48 o
   6   6   0      180.47      174.61      4.12 o
   7   6   0       37.96       30.42      1.76 o
   8   6   0      348.00      318.12      5.26 o
   9   6   0      925.44      925.91     12.94 o
  10   6   0        1.88        0.89      1.96 o
  11   6   0      164.23      173.49      4.45 o
  12   6   0        3.30        3.18      1.98 o
  13   6   0      508.77      502.62     12.13 o
  14   6   0        3.68       -1.48      2.41 o
  15   6   0        0.20       -0.49      2.54 o
  16   6   0      170.06      175.86      6.23 o
  17   6   0        5.57        2.60      2.37 o
  18   6   0       10.60        4.27      4.51 o
  19   6   0        4.01       -4.23      4.23 o
  20   6   0       48.60       51.25      6.53 o
   0   7   0       13.22        9.74      1.99 o
   1   7   0      355.13      376.99      5.58 o
   2   7   0      181.51      189.32      4.43 o
   3   7   0        9.90        7.15      2.40 o
   4   7   0        2.82        4.71      1.53 o
   5   7   0       61.71       59.56      2.84 o
   6   7   0      137.71      133.80      4.00 o
   7   7   0      667.32      658.95     10.33 o
   8   7   0       30.86       31.52      2.30 o
   9   7   0      148.27      139.52      6.22 o
  10   7   0      561.61      535.00      8.84 o
  11   7   0      130.02      122.42      5.10 o
  12   7   0       15.02       14.22      2.95 o
  13   7   0        9.01       10.31      2.92 o
  14   7   0       24.10       32.72      4.88 o
  15   7   0        2.76        1.18      2.82 o
  16   7   0       84.47      101.39      9.79 o
  17   7   0      122.36      129.46      6.04 o
  18   7   0       36.53       35.47      5.46 o
  19   7   0       22.29       21.86      5.68 o
   0   8   0     1531.29     1475.40     24.32 o
   1   8   0     2315.36     2300.11     26.48 o
   2   8   0       57.07       58.97      5.69 o
   3   8   0      246.95      234.43      9.48 o
   4   8   0      116.64      123.52      4.73 o
   5   8   0        8.32       12.37      2.45 o
   6   8   0      768.44      756.43     13.51 o
   7   8   0      585.55      604.59     11.53 o
   8   8   0      706.64      663.87     10.46 o
   9   8   0        6.64        4.23      2.49 o
  10   8   0       62.53       64.06      4.10 o
  11   8   0      583.46      592.03     14.32 o
  12   8   0       12.53       15.96      3.18 o
  13   8   0       54.17       53.61      4.09 o
  14   8   0      194.48      183.45      8.26 o
  15   8   0       22.73       30.48      6.06 o
  16   8   0       14.12       10.46      3.56 o
  17   8   0       56.43       63.96      8.15 o
  18   8   0       29.00       23.50      6.46 o
   0   9   0      137.28      134.77      8.73 o
   1   9   0       54.82       54.18      3.56 o
   2   9   0       40.94       49.37      3.52 o
   3   9   0       97.67       86.41      5.63 o
   4   9   0      107.59       99.29      4.61 o
   5   9   0       14.31       13.43      2.72 o
   6   9   0        0.35        1.44      2.29 o
   7   9   0       11.46       13.10      2.85 o
   8   9   0       17.31       16.07      3.04 o
   9   9   0       17.58       18.27      3.43 o
  10   9   0        2.71        4.34      2.96 o
  11   9   0      208.14      202.44      6.75 o
  12   9   0       71.53       84.91      4.98 o
  13   9   0        0.16        1.66      3.58 o
  14   9   0        4.59        4.38      3.58 o
  15   9   0       41.62       46.10      4.99 o
  16   9   0        7.83        7.59      3.91 o
  17   9   0       55.35       56.92      8.35 o
   0  10   0        8.15        2.08      4.60 o
   1  10   0      736.27      685.11     15.58 o
   2  10   0       53.38       45.76      4.49 o
   3  10   0        7.09        6.51      3.65 o
   4  10   0       38.72       46.35      4.44 o
   5  10   0       13.74       13.12      3.62 o
   6  10   0       30.03       32.51      4.19 o
   7  10   0        0.30       -4.24      6.73 o
   8  10   0        5.24        5.45      3.12 o
   9  10   0      113.09      111.89      6.18 o
  10  10   0       33.53       41.67      4.61 o
  11  10   0        1.21        1.55      6.38 o
  12  10   0        0.97       -0.85      3.25 o
  13  10   0        0.13       -3.08      4.88 o
  14  10   0       26.09       28.81      4.63 o
  15  10   0       59.89       61.43      5.74 o
   0  11   0       82.80       83.05      7.99 o
   1  11   0       21.29       21.85      3.95 o
   2  11   0        9.04        6.63      3.47 o
   3  11   0       82.15       85.52      6.32 o
   4  11   0       11.01       19.61      3.90 o
   5  11   0       14.35        8.49      8.86 o
   6  11   0       91.10       84.37      8.31 o
   7  11   0        1.77        5.64      4.21 o
   8  11   0      204.18      207.83     10.70 o
   9  11   0       17.79       17.66      4.32 o
  10  11   0        6.83       10.66      3.94 o
  11  11   0        3.81        4.49      5.55 o
  12  11   0        1.06       -3.59      3.59 o
  13  11   0        0.75        3.43      4.06 o
   0  12   0       73.36       94.21      9.05 o
   1  12   0        0.12        2.65      3.63 o
   2  12   0       15.59       10.59      3.84 o
   3  12   0        0.02       -0.15      3.27 o
   4  12   0       15.57       10.94      3.92 o
   5  12   0       14.59       11.45      5.18 o
   6  12   0       18.28       10.69      5.07 o
   7  12   0       19.29       23.16      5.88 o
   8  12   0      114.25      120.51      7.29 o
   9  12   0       14.44       18.73      4.48 o
  10  12   0        1.56       -3.12      3.94 o
   0  13   0       13.30       19.35      6.81 o
   1  13   0       78.71       76.46     10.87 o
   2  13   0       12.68       20.06      4.54 o
   3  13   0        1.12        0.29      4.91 o
   4  13   0       30.51       21.66      4.57 o
   5  13   0        2.58       10.05      4.41 o
   2   0   1     3285.99     3378.74     69.01 o
   4   0   1    34143.40    30595.42    251.03 o
   6   0   1     7103.13     7342.43     64.01 o
   8   0   1       62.90       86.54      1.82 o
  10   0   1        2.01        1.23      1.05 o
  12   0   1     1129.94     1072.70     18.30 o
  14   0   1       30.11       33.23      4.13 o
  16   0   1       21.18       22.20      2.27 o
  18   0   1      240.31      246.74      7.49 o
  20   0   1       93.86       98.08      7.09 o
  22   0   1       96.90      104.12      7.85 o
   1   1   1     7613.82     7272.98     86.69 o
   2   1   1      335.19      350.31      4.35 o
   3   1   1     4600.34     4678.48     29.05 o
   4   1   1     3039.56     3144.08     18.93 o
   5   1   1     2027.91     2130.28     12.57 o
   6   1   1     1359.63     1390.83      9.01 o
   7   1   1      522.69      559.37      4.34 o
   8   1   1      954.80     1001.73      7.69 o
   9   1   1      236.62      247.98      2.72 o
  10   1   1     1949.20     2080.03     16.09 o
  11   1   1      160.07      153.81      2.36 o
  12   1   1     1037.82     1019.26      9.15 o
  13   1   1      377.82      398.55      4.80 o
  14   1   1      150.96      155.67      2.96 o
  15   1   1      249.51      238.60      3.73 o
  16   1   1       82.26       86.18      2.53 o
  17   1   1      159.03      161.44      4.02 o
  18   1   1       53.95       51.64      3.19 o
  19   1   1      160.47      157.02      5.76 o
  20   1   1      106.75      108.03      5.32 o
  21   1   1        6.25        7.77      3.26 o
  22   1   1       50.91       46.44      4.46 o
  23   1   1       35.33       42.32      4.53 o
   1   2   1    12045.81    11768.76     73.29 o
   2   2   1     1718.83     1745.82     11.97 o
   3   2   1     6032.20     6399.76     42.80 o
   4   2   1     1921.12     1937.93     12.76 o
   5   2   1     2801.65     3035.44     19.77 o
   6   2   1     1336.04     1414.98      9.93 o
   7   2   1      329.63      320.09      2.81 o
   8   2   1       91.55       99.43      1.47 o
   9   2   1      773.19      862.38      6.80 o
  10   2   1      512.56      503.80      4.96 o
  11   2   1      856.02      815.79      7.51 o
  12   2   1      108.49      107.32      2.11 o
  13   2   1      643.90      639.95      7.89 o
  14   2   1       70.70       62.98      2.14 o
  15   2   1      184.20      182.12      3.32 o
  16   2   1       22.12       18.86      1.86 o
  17   2   1       10.04       13.31      1.80 o
  18   2   1        9.40       11.47      2.38 o
  19   2   1       43.09       48.92      3.92 o
  20   2   1       46.85       43.31      4.05 o
  21   2   1      109.84      111.68      5.60 o
  22   2   1       11.84       12.18      3.58 o
   1   3   1      118.76      101.91      1.48 o
   2   3   1     2363.50     2534.59     16.67 o
   3   3   1    10148.11    10569.53     73.61 o
   4   3   1      501.92      522.62      4.82 o
   5   3   1     1045.26     1063.48      8.09 o
   6   3   1      663.90      672.51      5.69 o
   7   3   1     2706.77     2823.39     22.49 o
   8   3   1      778.03      838.66      7.85 o
   9   3   1      599.27      634.50      6.30 o
  10   3   1      223.56      209.30      2.76 o
  11   3   1      352.69      348.48      3.92 o
  12   3   1      436.52      432.19      4.49 o
  13   3   1      449.72      440.77      5.60 o
  14   3   1      394.10      390.57      5.04 o
  15   3   1      346.78      333.16      5.10 o
  16   3   1      249.32      258.62      6.18 o
  17   3   1      128.62      140.73      4.28 o
  18   3   1       13.47       15.38      2.58 o
  19   3   1       33.38       37.80      3.77 o
  20   3   1        2.40        0.12      2.95 o
  21   3   1      125.14      125.92      5.87 o
  22   3   1       30.87       39.08      4.40 o
   1   4   1     1713.62     1799.98     12.86 o
   2   4   1       35.29       37.67      1.48 o
   3   4   1     1122.85     1106.63      9.01 o
   4   4   1     1137.68     1202.10     10.30 o
   5   4   1       58.19       53.19      1.76 o
   6   4   1      344.63      370.82      3.86 o
   7   4   1      843.82      937.46      8.70 o
   8   4   1      141.09      130.70      2.20 o
   9   4   1       37.57       36.07      1.57 o
  10   4   1       68.13       66.80      1.86 o
  11   4   1      197.72      187.86      2.97 o
  12   4   1      154.44      146.82      2.76 o
  13   4   1      371.11      368.62      4.73 o
  14   4   1       28.98       33.33      2.06 o
  15   4   1      361.78      339.95      7.20 o
  16   4   1       43.77       49.83      2.73 o
  17   4   1        7.81       13.41      2.18 o
  18   4   1       13.60       13.32      3.66 o
  19   4   1       87.95       87.39      4.92 o
  20   4   1       43.77       53.91      4.45 o
  21   4   1       31.20       28.45      3.99 o
  22   4   1       13.09       13.48      3.70 o
   1   5   1     2516.86     2733.21     19.32 o
   2   5   1      903.66      928.73      7.55 o
   3   5   1     1190.95     1262.03     10.90 o
   4   5   1     2424.19     2529.21     20.69 o
   5   5   1      892.00      969.34      8.75 o
   6   5   1       72.92       84.45      1.87 o
   7   5   1      190.61      180.56      2.74 o
   8   5   1      750.58      785.09      7.73 o
   9   5   1       42.45       36.74      1.47 o
  10   5   1      857.72      858.44      8.51 o
  11   5   1       29.36       30.84      1.55 o
  12   5   1       38.05       37.88      2.02 o
  13   5   1      389.09      396.35      5.59 o
  14   5   1      842.34      812.49      9.39 o
  15   5   1      135.86      134.60      3.80 o
  16   5   1       44.80       52.87      4.10 o
  17   5   1       13.91       11.17      2.62 o
  18   5   1        8.34        6.95      2.59 o
  19   5   1       28.83       28.63      3.81 o
  20   5   1       26.79       32.98      4.50 o
  21   5   1        5.67        2.38      3.44 o
   1   6   1      256.15      255.03      2.90 o
   2   6   1      684.08      632.77      5.95 o
   3   6   1      289.01      284.45      3.57 o
   4   6   1      453.25      399.84      4.50 o
   5   6   1       26.36       26.56      1.26 o
   6   6   1       79.92       80.43      2.09 o
   7   6   1       52.16       54.22      1.69 o
   8   6   1      133.53      119.44      2.31 o
   9   6   1      100.96       99.73      2.35 o
  10   6   1      270.13      254.99      3.74 o
  11   6   1       20.36       19.02      1.51 o
  12   6   1      223.29      214.71      3.99 o
  13   6   1      136.87      134.47      3.34 o
  14   6   1       82.53       77.91      3.12 o
  15   6   1       28.59       18.15      2.24 o
  16   6   1        1.76        1.56      1.91 o
  17   6   1       14.83       12.11      2.97 o
  18   6   1       29.85       36.00      3.35 o
  19   6   1        2.82       -0.34      3.12 o
  20   6   1       66.81       65.36      4.96 o
   1   7   1      824.54      866.89      7.91 o
   2   7   1      209.60      205.03      3.14 o
   3   7   1       77.85       71.05      2.01 o
   4   7   1       36.06       30.13      1.53 o
   5   7   1       83.81       87.09      2.28 o
   6   7   1      607.87      614.77      6.88 o
   7   7   1       46.82       46.14      2.69 o
   8   7   1      102.51      101.70      2.42 o
   9   7   1      106.34       88.35      2.40 o
  10   7   1      314.86      298.60      4.83 o
  11   7   1       53.47       50.34      2.29 o
  12   7   1      252.74      249.86      4.96 o
  13   7   1      158.29      161.01      4.11 o
  14   7   1       69.38       74.25      3.17 o
  15   7   1       26.23       21.04      2.41 o
  16   7   1       31.27       36.88      2.72 o
  17   7   1       63.48       69.69      3.74 o
  18   7   1       23.77       18.89      3.08 o
  19   7   1       16.66       13.96      4.26 o
   1   8   1      496.29      495.18      5.72 o
   2   8   1       10.67        7.47      1.48 o
   3   8   1      304.73      305.23      6.34 o
   4   8   1     1197.03     1193.04     13.53 o
   5   8   1      708.74      711.22      9.06 o
   6   8   1       12.91       15.01      2.24 o
   7   8   1      227.16      233.79      4.53 o
   8   8   1       35.01       33.90      2.25 o
   9   8   1       67.66       66.35      2.53 o
  10   8   1      513.12      516.14      8.09 o
  11   8   1      161.18      157.70      4.13 o
  12   8   1       99.55       96.69      3.54 o
  13   8   1       29.05       31.31      2.64 o
  14   8   1       20.15       21.22      2.40 o
  15   8   1        7.10        2.98      2.22 o
  16   8   1        8.18       13.57      2.97 o
  17   8   1        7.03        7.47      2.97 o
  18   8   1       26.88       20.82      3.84 o
   1   9   1      154.01      150.04      4.02 o
   2   9   1        4.39        1.26      1.70 o
   3   9   1      119.82      117.84      3.45 o
   4   9   1       48.44       45.75      2.47 o
   5   9   1      245.15      248.54      4.91 o
   6   9   1       22.94       21.84      2.14 o
   7   9   1       73.06       67.75      2.88 o
   8   9   1       68.09       73.46      3.33 o
   9   9   1      119.48      126.13      4.17 o
  10   9   1       47.25       46.50      2.93 o
  11   9   1      187.06      187.12      4.99 o
  12   9   1       26.33       28.02      2.81 o
  13   9   1      143.02      144.91      4.67 o
  14   9   1       53.65       62.55      3.72 o
  15   9   1       34.58       39.28      3.62 o
  16   9   1        7.03        8.52      3.32 o
  17   9   1        8.32        8.24      3.48 o
   1  10   1       10.29        9.92      2.60 o
   2  10   1      104.85      103.95      4.27 o
   3  10   1      432.02      404.37      7.88 o
   4  10   1      131.65      118.69      4.69 o
   5  10   1      191.78      179.50      6.90 o
   6  10   1       47.09       47.65      2.90 o
   7  10   1       14.89       13.10      2.40 o
   8  10   1       76.76       67.73      3.59 o
   9  10   1       29.25       35.53      3.04 o
  10  10   1      152.20      152.27      5.04 o
  11  10   1       50.01       52.98      3.62 o
  12  10   1        8.13        5.97      4.84 o
  13  10   1       32.28       39.83      3.43 o
  14  10   1       36.84       46.87      6.94 o
  15  10   1        0.34       -0.73      3.05 o
   1  11   1       27.15       24.09      2.83 o
   2  11   1      136.47      134.66      4.88 o
   3  11   1      137.82      145.85      5.07 o
   4  11   1      182.35      185.19      5.57 o
   5  11   1       10.92        9.97      2.73 o
   6  11   1       78.15       83.49      4.04 o
   7  11   1       54.74       58.97      3.60 o
   8  11   1       23.84       25.13      2.92 o
   9  11   1       15.27       20.76      2.82 o
  10  11   1      112.55      125.10      6.65 o
  11  11   1       29.43       36.33      3.43 o
  12  11   1       34.33       34.44      3.47 o
  13  11   1       23.59       27.68      4.69 o
   1  12   1        8.03       10.45      2.75 o
   2  12   1       34.13       32.60      3.19 o
   3  12   1       13.90       20.53      3.75 o
   4  12   1       77.42       85.55      4.33 o
   5  12   1        9.45       16.06      3.96 o
   6  12   1        5.91        3.29      2.57 o
   7  12   1       12.45       12.45      2.99 o
   8  12   1       29.67       35.79      3.58 o
   9  12   1        7.49        6.62      3.55 o
  10  12   1        1.19        0.26      3.03 o
   1  13   1        2.42       -0.53      2.74 o
   2  13   1       59.82       65.85      4.31 o
   3  13   1       67.01       73.68      4.44 o
   4  13   1       68.05       80.51      4.54 o
   5  13   1        6.51        7.79      4.12 o
   0   0   2     4658.43     2414.35     58.46 o
   2   0   2     8601.66     8682.54     78.41 o
   4   0   2     5378.45     5252.30     46.32 o
   6   0   2     5364.16     5395.02     47.28 o
   8   0   2     2958.37     3055.93     32.42 o
  10   0   2       64.40       57.73      1.96 o
  12   0   2       81.96       96.69      2.61 o
  14   0   2      459.48      428.95      7.37 o
  16   0   2      234.84      228.12      7.80 o
  18   0   2      250.77      271.35     15.05 o
  20   0   2       12.51       19.78      4.77 o
  22   0   2       21.62       28.54      5.54 o
   0   1   2     4713.18     4601.69     41.77 o
   1   1   2     5495.82     5437.37     39.61 o
   2   1   2     3405.40     3315.33     22.94 o
   3   1   2     2659.43     2799.14     17.08 o
   4   1   2      944.71      982.95      5.82 o
   5   1   2     2079.55     2123.74     12.59 o
   6   1   2     2665.75     2684.51     19.16 o
   7   1   2     2678.01     2955.86     23.42 o
   8   1   2     2721.01     2777.86     21.97 o
   9   1   2     1591.09     1614.69     12.62 o
  10   1   2      115.83      116.15      1.82 o
  11   1   2      209.36      221.68      2.70 o
  12   1   2      170.56      176.80      2.49 o
  13   1   2      114.43      113.38      2.23 o
  14   1   2        2.17        3.46      1.27 o
  15   1   2      551.83      522.42      6.11 o
  16   1   2      278.66      267.53      4.99 o
  17   1   2       65.41       63.11      2.83 o
  18   1   2       61.32       63.13      3.90 o
  19   1   2        1.57       -2.08      2.08 o
  20   1   2       40.04       40.81      4.16 o
  21   1   2        9.09        9.33      3.23 o
  22   1   2       25.47       31.91      4.00 o
   0   2   2     2196.37     2410.56     20.23 o
   1   2   2    10818.08    10883.43     67.86 o
   2   2   2     1719.99     1781.74     11.78 o
   3   2   2      729.25      785.33      5.43 o
   4   2   2       13.63       16.09      0.69 o
   5   2   2      196.37      202.82      2.90 o
   6   2   2     1057.09     1071.91      8.47 o
   7   2   2     1042.29     1130.66      9.00 o
   8   2   2      825.04      835.77      6.96 o
   9   2   2      583.46      524.00      4.51 o
  10   2   2      796.18      837.55      7.09 o
  11   2   2       78.85       81.19      1.93 o
  12   2   2      230.43      241.84      3.41 o
  13   2   2      433.95      432.05      4.80 o
  14   2   2      327.25      299.62      4.21 o
  15   2   2      694.46      698.23      8.31 o
  16   2   2      130.35      145.99      3.45 o
  17   2   2      198.28      193.19      4.42 o
  18   2   2        5.37        5.93      2.20 o
  19   2   2       13.90       12.98      2.59 o
  20   2   2        0.06       -2.78      2.81 o
  21   2   2       41.76       42.84      4.17 o
  22   2   2       17.28       15.82      3.74 o
   0   3   2    17389.87    17011.96    148.84 o
   1   3   2    10292.14    10251.33     63.47 o
   2   3   2      181.80      172.59      2.49 o
   3   3   2      557.37      607.26      4.89 o
   4   3   2      151.26      182.47      2.30 o
   5   3   2      216.61      239.92      3.22 o
   6   3   2      202.45      208.80      2.51 o
   7   3   2     1286.98     1289.10     10.86 o
   8   3   2       36.54       37.25      1.36 o
   9   3   2      156.07      144.05      3.66 o
  10   3   2       96.29       96.07      1.85 o
  11   3   2     1165.13     1183.24      9.80 o
  12   3   2       55.88       63.65      1.79 o
  13   3   2       69.14       59.66      2.11 o
  14   3   2      987.81      961.83     10.57 o
  15   3   2      122.55      115.86      3.15 o
  16   3   2       52.92       52.48      2.39 o
  17   3   2      130.72      110.79      3.63 o
  18   3   2       26.80       31.49      3.34 o
  19   3   2       15.73        9.90      2.63 o
  20   3   2       54.19       54.38      4.34 o
  21   3   2        9.39        8.63      3.45 o
  22   3   2        0.39       -3.10      3.10 o
   0   4   2      256.46      285.07      4.59 o
   1   4   2      244.50      234.46      3.34 o
   2   4   2      529.64      573.94      5.09 o
   3   4   2     1222.40     1238.69     15.17 o
   4   4   2      145.02      170.78      2.60 o
   5   4   2      640.64      663.65      6.53 o
   6   4   2      205.39      190.09      3.26 o
   7   4   2      555.35      628.43      6.49 o
   8   4   2      287.19      290.33      4.28 o
   9   4   2      374.88      373.71      4.30 o
  10   4   2       18.98       19.87      1.23 o
  11   4   2      248.78      246.84      3.49 o
  12   4   2      247.01      235.30      3.49 o
  13   4   2       18.01       14.14      1.49 o
  14   4   2       17.83       14.47      1.71 o
  15   4   2      180.74      193.40      5.95 o
  16   4   2      122.85      133.24      3.54 o
  17   4   2      138.90      149.27      4.76 o
  18   4   2       49.46       59.11      3.55 o
  19   4   2       70.16       76.59      4.25 o
  20   4   2       14.53       13.90      3.44 o
  21   4   2       16.80       21.51      3.83 o
   0   5   2     4575.58     4914.25     47.98 o
   1   5   2      234.70      238.61      4.41 o
   2   5   2      360.03      391.98      6.54 o
   3   5   2      608.18      665.60      6.68 o
   4   5   2      668.32      761.90      7.54 o
   5   5   2      522.06      581.96      6.13 o
   6   5   2     1776.32     1830.12     16.17 o
   7   5   2      349.51      362.80      4.05 o
   8   5   2      830.03      862.48      8.37 o
   9   5   2      496.35      517.27      5.63 o
  10   5   2      597.33      591.52      6.36 o
  11   5   2      545.91      539.84      6.27 o
  12   5   2      124.00      125.23      2.97 o
  13   5   2       99.53       92.44      2.81 o
  14   5   2      213.18      209.85      4.02 o
  15   5   2        0.66        1.20      1.52 o
  16   5   2        0.83        1.29      2.27 o
  17   5   2       56.45       53.94      3.48 o
  18   5   2      135.53      132.52      4.87 o
  19   5   2        8.77        5.83      2.73 o
  20   5   2       21.13       16.51      3.63 o
  21   5   2        3.34       -0.93      3.67 o
   0   6   2     1316.84     1324.21     15.56 o
   1   6   2      246.82      262.08      3.18 o
   2   6   2      688.84      700.58      6.74 o
   3   6   2      146.69      138.74      2.98 o
   4   6   2       16.93       13.33      1.00 o
   5   6   2       28.20       29.44      1.40 o
   6   6   2      384.50      354.16      4.53 o
   7   6   2      192.92      200.46      3.34 o
   8   6   2      448.98      416.60      4.91 o
   9   6   2       21.15       23.12      1.39 o
  10   6   2      225.86      234.67      4.10 o
  11   6   2       58.35       58.69      2.27 o
  12   6   2       54.16       60.46      2.37 o
  13   6   2       58.07       64.05      2.48 o
  14   6   2      432.49      416.57      6.63 o
  15   6   2       49.43       44.95      3.73 o
  16   6   2      136.41      129.72      5.01 o
  17   6   2       69.20       74.26      7.36 o
  18   6   2       79.56       91.14      4.40 o
  19   6   2       10.23        5.04      3.06 o
  20   6   2        1.85        0.30      3.84 o
   0   7   2     1598.79     1599.41     22.55 o
   1   7   2      181.84      177.55      3.45 o
   2   7   2      938.00      941.86      9.39 o
   3   7   2        7.17        4.41      1.14 o
   4   7   2       98.82       92.85      2.33 o
   5   7   2      104.36       91.47      2.34 o
   6   7   2        9.48        6.89      1.21 o
   7   7   2      399.64      399.49      5.30 o
   8   7   2      283.49      270.18      7.15 o
   9   7   2      111.64      113.66      2.91 o
  10   7   2       46.42       43.38      2.12 o
  11   7   2       45.78       45.51      2.20 o
  12   7   2        9.09        8.34      2.34 o
  13   7   2      146.69      148.07      4.01 o
  14   7   2       75.58       74.34      3.14 o
  15   7   2        6.01        5.26      2.07 o
  16   7   2       93.36       92.62      4.52 o
  17   7   2       14.52       16.62      2.54 o
  18   7   2       13.51        6.93      2.98 o
  19   7   2       30.13       26.22      9.26 o
   0   8   2      559.57      537.88     12.59 o
   1   8   2      296.73      285.01      4.52 o
   2   8   2      136.48      126.57      3.36 o
   3   8   2      354.06      342.73      5.43 o
   4   8   2       17.87       20.17      1.84 o
   5   8   2       39.04       36.05      2.13 o
   6   8   2       20.84       21.19      1.91 o
   7   8   2      263.48      256.09      4.77 o
   8   8   2       90.06       79.92      2.98 o
   9   8   2      103.78      106.38      3.00 o
  10   8   2       37.60       43.73      2.23 o
  11   8   2       42.91       37.25      2.46 o
  12   8   2       25.92       26.96      2.48 o
  13   8   2       60.44       59.66      3.69 o
  14   8   2       25.19       23.07      2.61 o
  15   8   2       12.72       15.62      2.84 o
  16   8   2       73.20       74.12      4.56 o
  17   8   2       43.02       56.04      4.05 o
  18   8   2       12.35        9.81      3.29 o
   0   9   2      175.23      172.91      6.91 o
   1   9   2      158.20      154.07      4.10 o
   2   9   2       63.50       62.98      2.83 o
   3   9   2       46.01       41.02      2.50 o
   4   9   2       47.18       46.90      2.62 o
   5   9   2      326.43      296.22      6.38 o
   6   9   2       90.34       88.07      4.12 o
   7   9   2      587.73      543.51      8.55 o
   8   9   2       10.39        6.95      2.13 o
   9   9   2      407.06      369.77      6.84 o
  10   9   2       23.43       29.14      2.62 o
  11   9   2       15.99       18.01      2.50 o
  12   9   2       13.70       16.34      2.54 o
  13   9   2       12.33        6.00      2.36 o
  14   9   2        0.23       -1.72      2.53 o
  15   9   2       33.67       38.12      4.29 o
  16   9   2        2.79        3.78      3.09 o
   0  10   2      395.50      407.07     11.15 o
   1  10   2       45.50       44.85      2.84 o
   2  10   2       57.96       50.59      2.94 o
   3  10   2       50.63       51.03      2.94 o
   4  10   2      116.48      109.34      3.90 o
   5  10   2       21.78       17.94      2.31 o
   6  10   2       13.83       11.37      2.27 o
   7  10   2      278.97      266.49      5.85 o
   8  10   2        0.14       -0.46      2.04 o
   9  10   2      128.84      130.15      4.35 o
  10  10   2       32.13       36.47      3.01 o
  11  10   2       17.51       16.63      2.66 o
  12  10   2       22.84       23.57      2.92 o
  13  10   2        3.63        8.72      3.25 o
  14  10   2       18.62       20.83      3.80 o
  15  10   2       28.27       23.60      3.97 o
   0  11   2      127.80      125.35      6.72 o
   1  11   2       23.16       20.39      2.89 o
   2  11   2      345.54      314.76      7.05 o
   3  11   2       19.10       16.67      2.79 o
   4  11   2       54.56       56.61      3.56 o
   5  11   2        3.65        0.76      2.31 o
   6  11   2        2.82       -1.10      2.31 o
   7  11   2       50.79       48.49      3.91 o
   8  11   2        6.01       12.45      2.75 o
   9  11   2       28.13       32.54      4.32 o
  10  11   2       53.40       59.92      3.83 o
  11  11   2        2.38        1.68      2.62 o
  12  11   2       11.47       14.18      3.48 o
   0  12   2      113.11      102.40      6.49 o
   1  12   2        2.74        0.87      2.33 o
   2  12   2       48.88       43.41      3.43 o
   3  12   2        4.62        3.33      3.07 o
   4  12   2       35.83       32.72      3.27 o
   5  12   2        3.13        3.14      2.58 o
   6  12   2        2.95        4.51      2.52 o
   7  12   2        5.56        6.74      2.85 o
   8  12   2       31.94       30.48      3.47 o
   9  12   2        1.33       -1.14      2.71 o
   0  13   2      211.51      196.97      9.51 o
   1  13   2        3.07        5.20      2.99 o
   2  13   2       52.65       64.48      5.76 o
   3  13   2        4.95        5.42      2.96 o
   4  13   2        7.63        7.06      3.26 o
   2   0   3     2625.05     2898.55     28.74 o
   4   0   3     4220.43     4369.23     38.46 o
   6   0   3       14.91        8.40      0.67 o
   8   0   3     7623.14     8310.63     96.96 o
  10   0   3     1196.64     1219.55     13.92 o
  12   0   3      424.31      422.92      6.32 o
  14   0   3     1054.55     1083.98     14.95 o
  16   0   3       33.55       31.91      3.09 o
  18   0   3       29.52       30.80      3.50 o
  20   0   3       59.73       68.75      6.34 o
  22   0   3       25.82       36.10      5.78 o
   1   1   3     1647.04     1710.30     13.06 o
   2   1   3     3993.42     4201.75     34.65 o
   3   1   3     2891.31     2958.82     20.35 o
   4   1   3     6735.18     6866.76     46.11 o
   5   1   3     1614.89     1692.14     11.74 o
   6   1   3       81.86       99.87      1.87 o
   7   1   3      221.85      227.34      2.45 o
   8   1   3        5.40        2.46      1.39 o
   9   1   3      159.02      157.11      2.92 o
  10   1   3      233.72      215.03      2.75 o
  11   1   3      493.74      495.73      5.54 o
  12   1   3      759.69      749.23      6.68 o
  13   1   3      622.93      632.20      6.76 o
  14   1   3      412.06      409.49      5.08 o
  15   1   3       52.19       46.52      2.43 o
  16   1   3       23.76       21.28      2.06 o
  17   1   3       26.12       26.46      2.27 o
  18   1   3       62.44       63.52      3.00 o
  19   1   3       54.42       60.52      3.45 o
  20   1   3       48.42       50.26      4.07 o
  21   1   3       23.41       23.43      3.60 o
  22   1   3       18.69       24.40      3.82 o
   1   2   3      322.04      328.86      2.34 o
   2   2   3     2713.47     2875.71     20.47 o
   3   2   3     1585.12     1596.99     12.22 o
   4   2   3      368.50      359.17      3.44 o
   5   2   3       50.34       68.60      2.34 o
   6   2   3     3720.87     4000.92     28.21 o
   7   2   3     1121.58     1176.11      8.49 o
   8   2   3      664.67      775.94      5.93 o
   9   2   3      883.94      899.80      7.44 o
  10   2   3      193.33      232.84      3.06 o
  11   2   3      399.92      408.26      4.61 o
  12   2   3      563.16      580.34      6.26 o
  13   2   3      232.48      230.96      3.89 o
  14   2   3      125.97      118.52      2.99 o
  15   2   3      117.03      110.58      2.94 o
  16   2   3       84.35       84.09      3.14 o
  17   2   3       30.40       30.20      2.42 o
  18   2   3       71.92       65.04      3.02 o
  19   2   3       68.54       77.97      3.83 o
  20   2   3       29.12       32.23      3.67 o
  21   2   3       84.81       90.07      5.17 o
  22   2   3        0.42       -2.94      2.94 o
   1   3   3      437.12      428.70      4.26 o
   2   3   3     1133.38     1168.26      8.69 o
   3   3   3      347.95      351.42      3.12 o
   4   3   3      401.51      431.66      3.82 o
   5   3   3     2110.42     2149.12     17.23 o
   6   3   3      164.62      169.00      2.03 o
   7   3   3       21.63       25.35      0.95 o
   8   3   3      186.03      204.50      2.44 o
   9   3   3       19.43       19.82      1.00 o
  10   3   3       37.19       37.51      1.21 o
  11   3   3      571.53      554.73      5.60 o
  12   3   3        5.91        6.10      1.13 o
  13   3   3       72.52       67.04      2.44 o
  14   3   3       38.77       44.40      2.69 o
  15   3   3        8.43       12.70      1.72 o
  16   3   3        5.83        6.03      1.84 o
  17   3   3        3.93        0.93      1.92 o
  18   3   3       12.66       10.54      2.50 o
  19   3   3       46.59       46.26      3.36 o
  20   3   3        6.84        5.63      3.01 o
  21   3   3       33.90       36.01      4.08 o
  22   3   3       14.68       18.40      4.27 o
   1   4   3      357.59      387.67      3.83 o
   2   4   3      129.52      141.42      3.19 o
   3   4   3     1132.00     1364.11     11.38 o
   4   4   3      112.56       97.06      1.75 o
   5   4   3     1307.03     1316.64     10.47 o
   6   4   3       72.85       77.43      1.56 o
   7   4   3      262.65      284.65      3.27 o
   8   4   3      345.79      376.89      4.06 o
   9   4   3      322.99      328.31      3.92 o
  10   4   3      463.22      437.30      4.91 o
  11   4   3      334.15      329.49      4.14 o
  12   4   3      277.55      278.06      4.66 o
  13   4   3      245.81      242.05      3.80 o
  14   4   3        3.73        2.82      1.50 o
  15   4   3      118.63      121.20      3.87 o
  16   4   3      253.05      257.84      5.15 o
  17   4   3        3.45        0.40      2.27 o
  18   4   3       56.66       54.95      3.44 o
  19   4   3      126.30      125.86      5.62 o
  20   4   3       45.07       53.23      3.74 o
  21   4   3      117.98      114.49      6.52 o
   1   5   3      359.74      390.87      6.64 o
   2   5   3      682.86      726.08      6.70 o
   3   5   3      546.76      548.11      5.69 o
   4   5   3      991.97     1065.73      9.96 o
   5   5   3       34.70       39.72      1.63 o
   6   5   3     1307.86     1312.99     11.30 o
   7   5   3      184.34      198.30      2.76 o
   8   5   3       27.69       26.15      1.22 o
   9   5   3      342.12      328.76      4.10 o
  10   5   3      154.89      142.21      2.58 o
  11   5   3      404.04      390.81      5.28 o
  12   5   3      246.30      232.68      3.97 o
  13   5   3       67.05       58.25      2.29 o
  14   5   3       11.00        8.20      1.55 o
  15   5   3      134.01      118.75      3.66 o
  16   5   3       10.73        6.49      2.59 o
  17   5   3       48.07       46.92      4.15 o
  18   5   3       24.32       27.25      3.11 o
  19   5   3        6.28        3.33      2.81 o
  20   5   3       25.82       36.06      3.82 o
  21   5   3       16.91       12.56      4.19 o
   1   6   3      237.30      262.56      3.51 o
   2   6   3      243.75      246.96      3.38 o
   3   6   3       19.94       18.67      1.24 o
   4   6   3      324.78      309.03      3.98 o
   5   6   3      188.88      207.27      3.19 o
   6   6   3      886.90      878.07      8.79 o
   7   6   3        1.70        0.88      0.83 o
   8   6   3       74.54       76.16      2.10 o
   9   6   3      172.16      167.03      3.01 o
  10   6   3      125.65      115.55      2.75 o
  11   6   3       24.70       21.07      1.73 o
  12   6   3      370.06      359.56      5.27 o
  13   6   3       91.78       86.45      2.85 o
  14   6   3      192.82      191.09      4.00 o
  15   6   3       22.06       21.89      2.26 o
  16   6   3        5.20        1.69      2.23 o
  17   6   3       87.15       93.43      4.58 o
  18   6   3       46.06       45.12      3.77 o
  19   6   3        2.80       -2.78      2.78 o
  20   6   3       83.19       80.04      7.32 o
   1   7   3       44.95       51.26      2.18 o
   2   7   3      504.93      507.88      6.09 o
   3   7   3       26.32       28.34      1.59 o
   4   7   3      725.93      729.05      8.23 o
   5   7   3      181.05      187.44      3.23 o
   6   7   3      219.41      217.24      4.55 o
   7   7   3       73.08       65.26      2.33 o
   8   7   3       56.53       55.08      2.40 o
   9   7   3        2.46        1.11      1.33 o
  10   7   3      117.39      112.00      3.32 o
  11   7   3        0.90       -1.38      1.41 o
  12   7   3      149.79      139.86      3.43 o
  13   7   3       62.42       65.72      2.80 o
  14   7   3       85.40       82.30      4.12 o
  15   7   3      121.94      122.81      4.86 o
  16   7   3        4.41       -0.20      2.14 o
  17   7   3       36.66       41.82      3.23 o
  18   7   3        4.37        6.87      3.56 o
  19   7   3        5.66        8.40      3.07 o
   1   8   3        1.02       -0.17      1.40 o
   2   8   3       51.67       47.03      2.23 o
   3   8   3      977.38      962.71     11.31 o
   4   8   3       51.05       43.43      2.22 o
   5   8   3      365.60      376.07      6.21 o
   6   8   3       30.09       28.68      2.24 o
   7   8   3      271.41      263.06      5.57 o
   8   8   3      229.86      219.89      4.81 o
   9   8   3       66.06       61.72      2.75 o
  10   8   3       26.99       26.50      2.10 o
  11   8   3       30.73       30.11      2.24 o
  12   8   3        1.66        1.18      1.97 o
  13   8   3       63.90       63.06      3.28 o
  14   8   3       67.43       76.42      5.19 o
  15   8   3      101.31      106.51      4.80 o
  16   8   3       43.61       42.00      3.80 o
  17   8   3       24.99       39.92      3.78 o
  18   8   3        3.16        1.68      2.80 o
   1   9   3      190.71      182.99      4.46 o
   2   9   3       33.43       27.01      2.39 o
   3   9   3      838.78      786.27     10.85 o
   4   9   3      206.27      206.41      4.81 o
   5   9   3      199.71      183.88      4.57 o
   6   9   3        6.76        3.87      1.93 o
   7   9   3        9.17       13.63      2.17 o
   8   9   3       42.39       36.97      2.61 o
   9   9   3      117.10      116.25      3.49 o
  10   9   3       16.19       14.74      2.26 o
  11   9   3      193.76      197.50      5.18 o
  12   9   3       11.68       11.27      2.36 o
  13   9   3      180.30      182.05      5.77 o
  14   9   3        3.63        3.75      2.71 o
  15   9   3       28.11       30.19      3.45 o
  16   9   3        0.56        1.77      2.92 o
   1  10   3      136.60      132.33      4.55 o
   2  10   3       11.58        8.62      2.15 o
   3  10   3       65.49       68.58      3.26 o
   4  10   3       22.63       26.15      2.53 o
   5  10   3      106.23      112.16      5.23 o
   6  10   3       25.53       25.11      2.60 o
   7  10   3       27.47       29.20      2.65 o
   8  10   3       22.48       21.17      2.87 o
   9  10   3       52.25       48.22      3.11 o
  10  10   3       46.31       48.36      3.17 o
  11  10   3       76.24       73.40      3.69 o
  12  10   3        1.16        0.45      2.73 o
  13  10   3       61.36       70.17      4.25 o
  14  10   3        4.17        0.55      3.08 o
   1  11   3       15.98       16.30      3.40 o
   2  11   3       42.05       38.28      3.17 o
   3  11   3        9.84       11.20      2.53 o
   4  11   3       44.42       47.10      3.37 o
   5  11   3       30.83       37.67      3.26 o
   6  11   3       45.60       45.42      3.31 o
   7  11   3       18.84       21.61      2.92 o
   8  11   3        2.93        6.90      2.91 o
   9  11   3        2.07       -2.17      2.42 o
  10  11   3       38.58       35.85      3.41 o
  11  11   3       12.69       14.00      4.66 o
  12  11   3       16.58       16.33      3.57 o
   1  12   3        5.05        1.93      2.55 o
   2  12   3        5.75        4.37      2.56 o
   3  12   3       14.90       15.92      2.98 o
   4  12   3       43.90       44.08      3.57 o
   5  12   3        3.15        2.83      2.64 o
   6  12   3       36.94       40.84      3.57 o
   7  12   3        8.09        8.73      3.03 o
   8  12   3       28.06       26.31      3.32 o
   9  12   3        8.62       16.34      3.07 o
   1  13   3        6.00        2.43      2.81 o
   2  13   3       16.30       22.35      3.34 o
   3  13   3       26.16       22.78      4.16 o
   0   0   4     4630.74     4854.44    111.35 o
   2   0   4     4984.58     5113.74     59.49 o
   4   0   4      695.42      754.77      7.77 o
   6   0   4       44.90       37.76      1.71 o
   8   0   4      243.25      239.01      4.68 o
  10   0   4      186.84      156.78      7.46 o
  12   0   4      358.46      348.27      6.13 o
  14   0   4      872.95      832.09     14.45 o
  16   0   4      115.46      119.78      5.08 o
  18   0   4        5.94        5.08      2.75 o
  20   0   4       16.46       17.06      4.60 o
  22   0   4       32.76       34.60      6.83 o
   0   1   4     8015.58     8104.94     94.98 o
   1   1   4       70.24       64.06      1.07 o
   2   1   4     2377.29     2457.04     21.82 o
   3   1   4     1261.02     1370.66     11.68 o
   4   1   4      932.71      969.87      7.99 o
   5   1   4      193.11      203.70      2.07 o
   6   1   4      590.64      594.48      6.34 o
   7   1   4     1296.19     1394.21     12.07 o
   8   1   4     2309.83     2338.71     19.81 o
   9   1   4     1388.73     1421.87     11.90 o
  10   1   4      159.26      139.34      2.00 o
  11   1   4      129.96      135.72      2.05 o
  12   1   4      250.75      240.93      2.93 o
  13   1   4       27.64       30.72      2.02 o
  14   1   4      566.98      516.63      7.23 o
  15   1   4      146.74      131.20      3.54 o
  16   1   4      247.71      232.88      4.67 o
  17   1   4       50.01       46.23      2.59 o
  18   1   4       50.39       53.62      2.88 o
  19   1   4      143.00      148.15      4.66 o
  20   1   4        1.40       -0.60      2.30 o
  21   1   4       44.90       45.67      4.20 o
  22   1   4       29.42       35.24      4.07 o
   0   2   4     1225.73     1276.91     12.55 o
   1   2   4       16.31       21.77      0.55 o
   2   2   4      112.73      112.97      2.33 o
   3   2   4     1218.63     1277.39     11.07 o
   4   2   4      325.76      348.84      3.16 o
   5   2   4      638.84      665.84      5.03 o
   6   2   4      185.06      205.92      2.68 o
   7   2   4      969.51     1029.11      7.53 o
   8   2   4       60.01       51.13      1.32 o
   9   2   4      127.60      125.66      1.74 o
  10   2   4      463.20      476.32      4.66 o
  11   2   4      209.25      208.55      3.04 o
  12   2   4       77.63       81.39      1.76 o
  13   2   4       26.32       23.38      1.63 o
  14   2   4       37.76       30.97      2.10 o
  15   2   4       33.58       36.67      2.26 o
  16   2   4       82.84       79.12      3.09 o
  17   2   4       49.85       54.20      2.78 o
  18   2   4       84.14       75.79      3.23 o
  19   2   4       87.28       95.48      4.19 o
  20   2   4        5.32       -0.02      2.39 o
  21   2   4        6.35        1.70      5.06 o
  22   2   4        3.77        4.23      3.55 o
   0   3   4     3290.73     3650.26     38.38 o
   1   3   4      684.93      677.32      5.06 o
   2   3   4      802.10      878.32      7.07 o
   3   3   4       71.69       62.23      1.19 o
   4   3   4      389.18      418.66      4.01 o
   5   3   4      123.27      116.78      1.73 o
   6   3   4     1523.34     1609.42     13.29 o
   7   3   4     1432.16     1554.55     12.20 o
   8   3   4      624.97      696.88      6.05 o
   9   3   4      652.31      642.93      5.20 o
  10   3   4      173.72      180.36      2.24 o
  11   3   4      134.51      136.91      2.23 o
  12   3   4       57.62       52.36      1.99 o
  13   3   4       94.60       91.16      2.74 o
  14   3   4       83.83       71.46      3.41 o
  15   3   4        6.33        2.79      1.96 o
  16   3   4        3.39       -0.39      1.79 o
  17   3   4      164.39      159.85      4.24 o
  18   3   4        2.51       -1.44      2.03 o
  19   3   4        8.15        6.73      2.53 o
  20   3   4       11.11       10.92      2.96 o
  21   3   4        3.11        3.02      3.43 o
   0   4   4      719.47      788.76      9.26 o
   1   4   4     4889.89     5234.95     38.98 o
   2   4   4     2604.10     2814.59     22.45 o
   3   4   4      110.14      126.35      1.98 o
   4   4   4       32.29       38.80      1.03 o
   5   4   4      342.03      340.56      3.36 o
   6   4   4      434.95      438.75      4.14 o
   7   4   4     1278.68     1331.28     11.31 o
   8   4   4       24.93       22.46      1.09 o
   9   4   4      722.31      739.65      6.95 o
  10   4   4       44.08       47.85      1.58 o
  11   4   4      148.37      139.16      2.68 o
  12   4   4        4.19        6.49      1.28 o
  13   4   4      267.13      258.14      4.27 o
  14   4   4      296.32      282.91      5.08 o
  15   4   4      284.62      279.21      5.61 o
  16   4   4      129.01      131.72      3.88 o
  17   4   4      427.79      421.01     12.82 o
  18   4   4       20.51       21.82      3.00 o
  19   4   4       15.95       19.93      3.19 o
  20   4   4        3.84        2.67      2.88 o
  21   4   4       43.64       54.29      8.64 o
   0   5   4     1662.22     1841.38     22.78 o
   1   5   4      865.21      892.57     10.51 o
   2   5   4      654.64      664.98      6.59 o
   3   5   4      405.22      433.31      4.76 o
   4   5   4      348.34      341.56      4.05 o
   5   5   4      119.25      116.51      1.95 o
   6   5   4       69.11       68.77      1.73 o
   7   5   4       41.78       32.71      1.56 o
   8   5   4       55.40       44.42      1.36 o
   9   5   4       19.23       18.42      1.09 o
  10   5   4      106.28       95.91      2.47 o
  11   5   4      144.47      144.34      3.08 o
  12   5   4      181.21      180.81      4.02 o
  13   5   4      151.02      138.15      3.16 o
  14   5   4       40.53       38.74      2.21 o
  15   5   4      138.42      128.74      3.76 o
  16   5   4       59.25       61.89      3.47 o
  17   5   4        0.19        0.12      2.41 o
  18   5   4       10.62       12.93      3.02 o
  19   5   4        6.72        1.66      2.78 o
  20   5   4        9.55        7.90      3.13 o
   0   6   4      316.67      302.49      9.16 o
   1   6   4      255.13      257.91      3.43 o
   2   6   4      240.15      245.30      4.13 o
   3   6   4      116.18      115.37      2.28 o
   4   6   4       56.53       64.70      1.87 o
   5   6   4        1.13        1.24      0.83 o
   6   6   4       88.85       84.90      1.88 o
   7   6   4      222.66      222.56      3.08 o
   8   6   4      189.74      184.02      3.10 o
   9   6   4       23.30       20.63      1.45 o
  10   6   4      347.64      315.57      4.85 o
  11   6   4       94.02       85.99      2.70 o
  12   6   4        8.42        7.44      1.89 o
  13   6   4       25.20       22.81      2.10 o
  14   6   4        8.51       10.92      1.87 o
  15   6   4       57.73       53.11      2.71 o
  16   6   4      154.16      136.66      4.97 o
  17   6   4       40.81       36.40      3.80 o
  18   6   4       97.24      108.60      8.13 o
  19   6   4        0.83       -0.34      2.73 o
  20   6   4        1.73       -0.31      4.43 o
   0   7   4       60.58       49.68      3.94 o
   1   7   4       10.52        9.12      1.08 o
   2   7   4      261.91      260.16      3.50 o
   3   7   4       17.34       15.43      1.28 o
   4   7   4       76.60       75.03      2.15 o
   5   7   4      151.80      150.31      3.06 o
   6   7   4      529.35      485.99      6.18 o
   7   7   4      588.04      568.78      6.98 o
   8   7   4      506.54      490.17      6.93 o
   9   7   4       34.24       30.64      1.96 o
  10   7   4      101.13       99.47      3.06 o
  11   7   4       66.62       58.71      2.55 o
  12   7   4       14.16       19.43      1.95 o
  13   7   4       47.35       42.10      2.71 o
  14   7   4       45.69       42.91      4.40 o
  15   7   4       69.75       59.73      3.67 o
  16   7   4       85.74       88.81      3.92 o
  17   7   4       44.03       54.38      4.45 o
  18   7   4       12.12        8.13      3.28 o
  19   7   4        0.72       -4.57      4.57 o
   0   8   4      147.19      142.84      5.66 o
   1   8   4      578.46      553.26      8.06 o
   2   8   4       24.56       24.93      2.03 o
   3   8   4      147.79      135.00      3.62 o
   4   8   4       73.65       78.60      3.01 o
   5   8   4       54.37       56.10      2.69 o
   6   8   4       81.10       80.60      3.05 o
   7   8   4       32.08       25.82      2.20 o
   8   8   4      165.64      158.57      4.13 o
   9   8   4      293.67      291.69      5.17 o
  10   8   4        2.87        5.72      1.80 o
  11   8   4       12.18       15.59      2.05 o
  12   8   4       49.68       56.06      3.02 o
  13   8   4       28.87       26.37      2.91 o
  14   8   4       13.51        9.53      2.74 o
  15   8   4       39.03       43.47      3.60 o
  16   8   4        0.62        0.22      2.77 o
  17   8   4        8.26        7.74      2.71 o
   0   9   4      127.11      125.42      5.84 o
   1   9   4      465.12      431.37      7.79 o
   2   9   4        6.00        5.67      2.93 o
   3   9   4       51.32       45.80      2.61 o
   4   9   4       50.61       48.78      2.65 o
   5   9   4       67.94       72.25      3.27 o
   6   9   4       29.64       26.19      2.32 o
   7   9   4       89.78       80.60      3.32 o
   8   9   4       35.64       35.89      2.63 o
   9   9   4      147.38      155.83      4.00 o
  10   9   4       12.05        7.97      2.04 o
  11   9   4       11.38        4.98      2.52 o
  12   9   4       26.66       26.11      3.04 o
  13   9   4       35.04       32.30      3.41 o
  14   9   4       23.48       28.13      3.36 o
  15   9   4      196.26      213.47      8.77 o
  16   9   4       17.13       19.64      3.38 o
   0  10   4       76.58       66.01      6.20 o
   1  10   4       64.49       73.62      3.59 o
   2  10   4      129.50      125.60      4.08 o
   3  10   4       82.82       83.74      3.52 o
   4  10   4        6.63        3.47      2.02 o
   5  10   4       17.89       17.62      2.30 o
   6  10   4       15.34       11.07      2.25 o
   7  10   4       86.27       91.41      3.73 o
   8  10   4       43.70       44.35      2.96 o
   9  10   4       17.40       19.51      2.51 o
  10  10   4       42.20       43.36      3.52 o
  11  10   4       70.59       72.28      4.16 o
  12  10   4        1.26       -0.80      2.58 o
  13  10   4        5.22        6.16      2.95 o
  14  10   4        0.16       -1.48      2.72 o
   0  11   4      196.39      175.84      7.52 o
   1  11   4       63.53       65.84      3.70 o
   2  11   4        0.59        1.45      2.30 o
   3  11   4        0.06       -1.46      2.45 o
   4  11   4       18.49       15.31      2.63 o
   5  11   4        5.18        4.65      2.40 o
   6  11   4       83.31       79.44      3.68 o
   7  11   4        9.08       16.21      2.62 o
   8  11   4      118.01      124.67      4.51 o
   9  11   4        2.34        4.88      2.72 o
  10  11   4       34.20       35.07      3.97 o
  11  11   4        5.67        6.94      3.24 o
   0  12   4       25.31       23.08      7.90 o
   1  12   4        0.66        0.19      2.35 o
   2  12   4       30.35       34.79      3.27 o
   3  12   4       16.09       22.31      3.06 o
   4  12   4        8.29        6.54      2.70 o
   5  12   4       10.39        9.60      2.78 o
   6  12   4      148.82      156.34      5.94 o
   7  12   4       35.95       42.55      3.82 o
   8  12   4       78.42       81.29      5.35 o
   2   0   5     3472.19     3795.50     50.42 o
   4   0   5      406.15      416.88      5.73 o
   6   0   5     1583.63     1744.49     17.25 o
   8   0   5       17.87       17.70      0.98 o
  10   0   5      857.32      852.89     10.16 o
  12   0   5      207.72      208.99      4.67 o
  14   0   5       60.26       58.82      3.62 o
  16   0   5       28.70       20.27      2.95 o
  18   0   5        1.81        2.27      2.69 o
  20   0   5      122.74      129.08      6.42 o
  22   0   5        2.92       -0.99      5.44 o
   1   1   5     1552.13     1673.64     22.80 o
   2   1   5      175.83      167.54      2.51 o
   3   1   5     1157.04     1187.05     10.26 o
   4   1   5     1491.86     1475.34     11.92 o
   5   1   5      151.95      176.09      2.02 o
   6   1   5      239.63      226.26      2.32 o
   7   1   5      176.63      203.19      2.33 o
   8   1   5      124.93      143.25      1.81 o
   9   1   5      160.89      150.61      1.93 o
  10   1   5      671.40      685.59      5.97 o
  11   1   5      278.35      283.35      3.35 o
  12   1   5      436.98      430.15      4.93 o
  13   1   5      188.18      180.76      4.83 o
  14   1   5      231.41      220.98      4.33 o
  15   1   5      249.07      240.31      5.18 o
  16   1   5       96.48       87.34      3.18 o
  17   1   5       16.76       18.90      2.19 o
  18   1   5       39.71       39.42      2.61 o
  19   1   5       26.49       27.56      3.40 o
  20   1   5      142.09      155.27      4.88 o
  21   1   5       34.90       28.43      4.18 o
  22   1   5       31.13       29.83      4.96 o
   1   2   5     3332.39     3529.43     27.62 o
   2   2   5      349.14      408.70      3.80 o
   3   2   5     1455.33     1461.53     27.77 o
   4   2   5      117.21      124.22      2.26 o
   5   2   5      651.71      626.98      5.58 o
   6   2   5      145.67      126.21      1.95 o
   7   2   5      349.36      348.85      3.77 o
   8   2   5       17.97       23.52      0.93 o
   9   2   5       25.03       30.38      1.15 o
  10   2   5      275.71      277.73      3.09 o
  11   2   5      173.40      167.63      2.33 o
  12   2   5       97.77       90.53      3.28 o
  13   2   5       29.05       33.15      2.04 o
  14   2   5        0.89        0.26      1.56 o
  15   2   5      171.04      147.59      3.76 o
  16   2   5       13.86       12.65      1.97 o
  17   2   5       19.04       21.49      2.29 o
  18   2   5       14.83       13.44      2.19 o
  19   2   5       65.44       72.73      3.53 o
  20   2   5        1.16       -1.69      2.47 o
  21   2   5       18.41       15.90      3.23 o
   1   3   5      441.72      427.89      3.76 o
   2   3   5      280.27      317.56      3.03 o
   3   3   5      704.68      698.43      5.84 o
   4   3   5     1585.98     1690.31     15.59 o
   5   3   5     1254.73     1234.12     10.39 o
   6   3   5       28.77       29.13      0.96 o
   7   3   5       58.91       51.37      1.32 o
   8   3   5      227.39      217.30      2.64 o
   9   3   5       66.75       65.16      1.43 o
  10   3   5      210.93      200.39      2.75 o
  11   3   5      205.77      201.10      3.05 o
  12   3   5       16.75       18.51      1.57 o
  13   3   5      377.31      356.77      6.04 o
  14   3   5      242.93      226.50      4.50 o
  15   3   5       58.48       50.10      2.61 o
  16   3   5       53.21       50.31      2.69 o
  17   3   5        7.59       10.24      2.08 o
  18   3   5       46.13       48.98      5.08 o
  19   3   5       65.94       75.52      4.13 o
  20   3   5        4.42        2.27      2.72 o
  21   3   5       19.75       23.39      3.34 o
   1   4   5     1043.15     1139.01      9.15 o
   2   4   5      563.65      602.38      5.94 o
   3   4   5     2122.10     2217.42     18.97 o
   4   4   5       26.57       35.43      2.01 o
   5   4   5     1564.89     1562.06     13.05 o
   6   4   5      375.32      427.24      6.10 o
   7   4   5       31.57       28.13      1.07 o
   8   4   5      108.42      114.23      1.98 o
   9   4   5      345.85      335.82      4.69 o
  10   4   5      116.73      124.31      2.48 o
  11   4   5      525.64      510.03      5.81 o
  12   4   5      178.83      167.48      3.35 o
  13   4   5      508.77      482.67      6.92 o
  14   4   5      102.85      105.19      3.54 o
  15   4   5       63.83       70.04      3.13 o
  16   4   5       20.17       28.86      3.07 o
  17   4   5       92.41       95.46      3.89 o
  18   4   5       11.59        8.96      2.71 o
  19   4   5       77.07       74.78      4.20 o
  20   4   5       16.74       17.28      4.26 o
  21   4   5       31.54        9.98      8.19 o
   1   5   5      560.08      581.95      5.57 o
   2   5   5      219.32      210.72      3.13 o
   3   5   5      215.97      241.70      3.35 o
   4   5   5      219.55      218.79      2.67 o
   5   5   5       49.59       53.97      1.64 o
   6   5   5      266.22      254.02      3.43 o
   7   5   5      228.74      234.14      3.34 o
   8   5   5      240.17      236.63      3.23 o
   9   5   5       55.30       52.61      1.83 o
  10   5   5      223.40      205.04      3.26 o
  11   5   5       70.84       77.46      2.52 o
  12   5   5      190.73      184.40      3.63 o
  13   5   5       35.53       31.48      2.09 o
  14   5   5       53.26       56.34      2.86 o
  15   5   5       36.59       39.35      2.68 o
  16   5   5      178.88      172.31      5.04 o
  17   5   5       15.96       12.82      3.51 o
  18   5   5        2.67        5.11      2.96 o
  19   5   5       16.21       16.90      3.20 o
  20   5   5        5.22        2.48      2.89 o
   1   6   5       67.34       71.24      1.79 o
   2   6   5      102.20      106.28      2.07 o
   3   6   5      161.62      155.89      2.81 o
   4   6   5      533.78      540.83      5.42 o
   5   6   5      171.88      179.75      2.59 o
   6   6   5      300.91      326.75      4.20 o
   7   6   5       53.51       59.25      2.11 o
   8   6   5        7.24        4.58      1.18 o
   9   6   5      172.70      165.12      3.02 o
  10   6   5      149.47      145.89      3.08 o
  11   6   5      163.87      164.92      3.73 o
  12   6   5      109.34      102.53      5.27 o
  13   6   5       40.75       34.41      2.23 o
  14   6   5      117.00      117.79      3.53 o
  15   6   5        5.35        5.25      2.10 o
  16   6   5        7.11        1.21      3.07 o
  17   6   5        3.98        6.09      3.20 o
  18   6   5       32.68       38.19      3.92 o
  19   6   5        1.70        0.20      2.79 o
   1   7   5       16.59       14.79      1.39 o
   2   7   5      152.16      147.65      3.20 o
   3   7   5      254.15      233.92      4.86 o
   4   7   5      565.97      551.93      7.13 o
   5   7   5       71.49       60.61      2.33 o
   6   7   5       80.54       83.88      2.60 o
   7   7   5        4.53        2.96      1.85 o
   8   7   5      156.39      164.40      5.09 o
   9   7   5      137.60      139.69      4.03 o
  10   7   5      593.11      567.51      7.73 o
  11   7   5      360.32      337.53      6.16 o
  12   7   5      118.00      130.36      3.91 o
  13   7   5       28.66       31.43      2.62 o
  14   7   5       86.00       86.20      3.61 o
  15   7   5       16.61       18.30      2.47 o
  16   7   5        3.64        1.51      2.23 o
  17   7   5        4.34        4.13      2.63 o
  18   7   5       46.27       59.14      4.66 o
   1   8   5       19.10       20.14      2.07 o
   2   8   5      230.68      211.86      4.48 o
   3   8   5      150.20      141.50      3.73 o
   4   8   5       90.10       94.94      3.17 o
   5   8   5      123.21      115.22      3.41 o
   6   8   5       43.30       38.18      2.39 o
   7   8   5      193.91      189.88      4.42 o
   8   8   5       29.53       32.54      2.36 o
   9   8   5       38.34       34.75      2.21 o
  10   8   5       46.22       45.28      2.44 o
  11   8   5       26.41       27.15      2.47 o
  12   8   5       59.09       57.99      3.05 o
  13   8   5       66.95       65.56      3.73 o
  14   8   5        4.75       -0.26      2.46 o
  15   8   5        9.56        5.62      2.75 o
  16   8   5       33.55       35.48      3.06 o
  17   8   5        5.33        4.03      2.48 o
   1   9   5        7.84        8.52      2.00 o
   2   9   5        0.22        1.18      1.71 o
   3   9   5      110.68      103.80      4.30 o
   4   9   5       18.87       13.92      2.31 o
   5   9   5       29.24       30.71      2.59 o
   6   9   5       51.21       48.29      2.75 o
   7   9   5       10.93       11.06      2.05 o
   8   9   5       95.13       82.75      3.38 o
   9   9   5       41.80       37.95      2.39 o
  10   9   5        9.84        8.75      2.16 o
  11   9   5       90.19       91.09      4.22 o
  12   9   5       31.09       25.00      3.09 o
  13   9   5       53.51       51.79      3.70 o
  14   9   5        6.66        5.72      2.88 o
  15   9   5       12.10       11.46      3.00 o
   1  10   5       36.93       35.45      2.82 o
   2  10   5       77.97       69.67      5.78 o
   3  10   5       12.83       13.35      2.59 o
   4  10   5      117.65      111.82      4.93 o
   5  10   5       26.49       27.03      2.54 o
   6  10   5       49.70       45.51      2.91 o
   7  10   5       20.65       25.53      3.11 o
   8  10   5        0.13        1.64      2.28 o
   9  10   5       21.81       21.93      2.94 o
  10  10   5        6.31       13.05      2.80 o
  11  10   5       37.85       42.45      3.51 o
  12  10   5       34.69       43.58      3.63 o
  13  10   5       17.53       23.91      5.21 o
   1  11   5       15.74       15.69      2.64 o
   2  11   5       66.67       75.12      3.77 o
   3  11   5       15.40       12.82      2.63 o
   4  11   5      119.73      131.06      4.60 o
   5  11   5       37.22       40.52      2.99 o
   6  11   5       57.83       57.77      3.37 o
   7  11   5       11.68       10.54      2.76 o
   8  11   5        6.89        6.76      2.71 o
   9  11   5        0.16       -2.86      2.86 o
  10  11   5        2.74        3.41      2.75 o
  11  11   5       30.37       30.66      3.52 o
   1  12   5        6.95       14.13      2.95 o
   2  12   5      131.52      130.78      5.16 o
   3  12   5       22.32       21.28      3.08 o
   4  12   5       23.93       30.41      3.31 o
   5  12   5       49.97       73.06      4.67 o
   6  12   5       63.89       75.33      4.82 o
   7  12   5        6.64        7.44      3.10 o
   0   0   6     1835.41     2225.71     51.90 o
   2   0   6     7445.33     8106.11    106.60 o
   4   0   6      879.98      934.46     11.62 o
   6   0   6      692.91      733.54      8.70 o
   8   0   6     1986.66     1948.14     21.16 o
  10   0   6      266.28      258.08      4.32 o
  12   0   6      198.94      194.70      5.34 o
  14   0   6      169.41      137.57      4.96 o
  16   0   6      287.55      277.15     16.33 o
  18   0   6       37.45       41.13      3.80 o
  20   0   6       49.57       48.55      5.88 o
   0   1   6     1307.83     1228.47     14.81 o
   1   1   6      394.23      454.09      3.98 o
   2   1   6      587.10      582.93      5.35 o
   3   1   6       52.48       60.96      1.12 o
   4   1   6      292.60      270.15      2.61 o
   5   1   6        8.21        7.78      0.56 o
   6   1   6      250.64      286.56      2.90 o
   7   1   6       95.48       72.12      1.32 o
   8   1   6      800.56      811.87      7.49 o
   9   1   6      106.88      101.35      1.81 o
  10   1   6      149.24      156.03      2.33 o
  11   1   6        1.48        4.38      0.95 o
  12   1   6      123.02      126.26      3.49 o
  13   1   6       43.57       37.97      2.76 o
  14   1   6       59.36       55.64      2.49 o
  15   1   6       55.60       53.79      2.58 o
  16   1   6      199.29      191.41      4.35 o
  17   1   6       49.95       49.22      2.74 o
  18   1   6      114.78      107.84      3.93 o
  19   1   6       12.37        9.60      2.42 o
  20   1   6        2.74        2.59      2.49 o
  21   1   6       37.33       44.39      4.05 o
   0   2   6     5862.67     6105.33     70.64 o
   1   2   6     1969.86     2051.46     18.37 o
   2   2   6      113.82      139.88      2.10 o
   3   2   6     2003.14     2135.79     21.00 o
   4   2   6      165.20      186.67      2.66 o
   5   2   6      409.84      432.10      4.78 o
   6   2   6      397.69      370.30      3.91 o
   7   2   6      363.35      367.41      3.95 o
   8   2   6       11.87       11.94      0.78 o
   9   2   6      301.69      271.73      3.25 o
  10   2   6      263.11      258.93      3.54 o
  11   2   6       71.64       64.62      2.09 o
  12   2   6       92.97       83.21      2.68 o
  13   2   6      208.77      205.94      4.11 o
  14   2   6       65.89       57.52      2.60 o
  15   2   6      309.92      307.03      5.43 o
  16   2   6       19.49       18.96      2.31 o
  17   2   6       68.97       72.58      3.34 o
  18   2   6       39.74       42.00      2.90 o
  19   2   6        1.62       -0.51      2.19 o
  20   2   6       20.66       19.07      3.26 o
  21   2   6       11.16        7.97      4.86 o
   0   3   6     1649.98     1823.94     19.72 o
   1   3   6      456.69      455.79      5.26 o
   2   3   6       38.99       47.84      1.09 o
   3   3   6      148.76      172.91      2.25 o
   4   3   6      198.31      189.20      2.58 o
   5   3   6       63.07       63.81      1.77 o
   6   3   6      226.69      232.56      2.80 o
   7   3   6      305.08      292.79      3.35 o
   8   3   6      103.55      102.87      2.22 o
   9   3   6      354.16      350.45      3.83 o
  10   3   6       58.33       49.77      1.63 o
  11   3   6      185.51      179.81      3.19 o
  12   3   6       21.12       19.17      2.14 o
  13   3   6       36.65       36.74      2.56 o
  14   3   6      176.00      164.48      4.14 o
  15   3   6      110.66      113.92      3.76 o
  16   3   6       56.17       57.66      3.05 o
  17   3   6       92.19       95.35      3.77 o
  18   3   6        7.04        5.49      2.25 o
  19   3   6       12.62       11.15      2.47 o
  20   3   6        0.67       -0.43      4.46 o
   0   4   6      491.44      567.82      7.02 o
   1   4   6      429.07      448.57      4.30 o
   2   4   6      329.53      312.88      3.34 o
   3   4   6       35.30       41.54      1.47 o
   4   4   6      317.82      337.23      3.75 o
   5   4   6      381.06      392.20      4.25 o
   6   4   6      541.40      542.58      5.30 o
   7   4   6     1256.81     1219.76     10.21 o
   8   4   6      421.38      402.10      5.17 o
   9   4   6       41.74       40.76      1.51 o
  10   4   6       12.63       11.97      1.42 o
  11   4   6      150.53      139.38      3.27 o
  12   4   6       29.62       34.79      2.07 o
  13   4   6      492.20      457.12      7.19 o
  14   4   6       50.33       49.93      3.62 o
  15   4   6      201.92      195.65      5.05 o
  16   4   6        4.26        3.91      2.23 o
  17   4   6       38.60       38.75      2.86 o
  18   4   6       68.92       74.61      3.61 o
  19   4   6       11.16       15.72      2.99 o
  20   4   6        2.40       -0.44      2.81 o
   0   5   6      855.22      859.89     11.46 o
   1   5   6      218.05      239.76      3.06 o
   2   5   6      185.17      176.71      2.61 o
   3   5   6      157.79      159.80      2.51 o
   4   5   6      106.19      100.88      2.15 o
   5   5   6       85.62       81.72      1.98 o
   6   5   6      211.85      202.13      2.98 o
   7   5   6       34.75       33.00      1.37 o
   8   5   6      682.76      639.96      6.82 o
   9   5   6       71.53       68.76      2.03 o
  10   5   6      288.88      275.41      4.37 o
  11   5   6       37.04       40.07      1.81 o
  12   5   6       40.48       39.99      2.17 o
  13   5   6       41.90       37.78      2.44 o
  14   5   6       51.57       49.97      2.71 o
  15   5   6       13.60       13.47      2.35 o
  16   5   6       65.78       63.12      3.40 o
  17   5   6        0.36        0.75      2.24 o
  18   5   6       11.99       12.66      2.95 o
  19   5   6       30.33       37.07      3.65 o
   0   6   6     1137.33     1121.77     14.83 o
   1   6   6      604.20      606.58      6.60 o
   2   6   6      255.02      246.44      3.74 o
   3   6   6        0.58       -0.47      0.92 o
   4   6   6       11.13       10.88      1.20 o
   5   6   6      337.56      305.85      4.24 o
   6   6   6      269.44      257.85      4.12 o
   7   6   6      149.24      142.23      3.03 o
   8   6   6      176.20      178.33      3.21 o
   9   6   6      180.92      170.63      3.25 o
  10   6   6      188.21      186.89      3.76 o
  11   6   6      334.17      310.96      5.71 o
  12   6   6       59.23       54.75      2.50 o
  13   6   6        6.05        5.83      1.74 o
  14   6   6      126.58      117.49      3.45 o
  15   6   6       11.28        8.12      2.25 o
  16   6   6       52.44       59.78      3.23 o
  17   6   6        2.68        2.20      4.16 o
  18   6   6       27.13       23.93      5.48 o
   0   7   6      582.61      610.26     10.65 o
   1   7   6      266.76      262.59      4.91 o
   2   7   6       38.86       39.64      1.87 o
   3   7   6       37.76       46.03      2.00 o
   4   7   6      107.58      100.22      2.72 o
   5   7   6      176.93      158.99      3.34 o
   6   7   6       35.50       38.73      1.95 o
   7   7   6       71.92       75.82      2.58 o
   8   7   6      226.65      241.09      4.32 o
   9   7   6      128.50      121.19      3.33 o
  10   7   6       60.85       63.86      3.01 o
  11   7   6       40.63       43.32      2.66 o
  12   7   6       42.58       37.11      2.56 o
  13   7   6       43.56       47.80      2.82 o
  14   7   6       78.63       90.72      3.33 o
  15   7   6       69.88       67.11      5.03 o
  16   7   6       82.94       89.87      5.31 o
  17   7   6       14.05        6.70      2.84 o
   0   8   6      313.32      314.35     13.56 o
   1   8   6      332.62      306.66      5.99 o
   2   8   6      371.53      343.63      6.43 o
   3   8   6      144.30      137.13      3.76 o
   4   8   6       72.90       72.60      3.00 o
   5   8   6       31.10       37.67      2.44 o
   6   8   6       10.67        8.95      1.84 o
   7   8   6        6.99        2.51      1.71 o
   8   8   6        4.20        3.78      1.84 o
   9   8   6      189.36      188.39      4.58 o
  10   8   6       11.32       11.88      2.15 o
  11   8   6       41.79       40.42      2.73 o
  12   8   6       25.29       28.69      2.62 o
  13   8   6       76.84       84.18      3.66 o
  14   8   6        8.40        6.20      2.66 o
  15   8   6        5.05        3.78      2.23 o
  16   8   6       35.21       35.69      3.00 o
   0   9   6        7.10       12.27      5.85 o
   1   9   6       38.10       36.73      2.68 o
   2   9   6       20.47       23.26      2.33 o
   3   9   6       11.94       14.22      2.06 o
   4   9   6       17.66       14.27      2.08 o
   5   9   6       14.94       15.87      2.11 o
   6   9   6       47.94       41.98      2.61 o
   7   9   6      204.26      201.50      4.85 o
   8   9   6       12.61       15.11      2.51 o
   9   9   6      105.40      109.71      3.83 o
  10   9   6        3.92        5.33      2.15 o
  11   9   6       19.79       20.69      2.51 o
  12   9   6        9.63       10.29      4.14 o
  13   9   6        6.56        4.43      2.93 o
  14   9   6        1.63       -0.50      2.69 o
   0  10   6       31.41       33.86      3.99 o
   1  10   6       56.04       58.01      3.28 o
   2  10   6       56.00       55.12      3.23 o
   3  10   6       31.70       29.10      2.77 o
   4  10   6        2.87        4.56      1.99 o
   5  10   6       85.75       87.21      3.64 o
   6  10   6        7.92        7.91      2.39 o
   7  10   6      136.46      139.14      4.98 o
   8  10   6       60.66       66.15      3.81 o
   9  10   6       62.06       65.26      3.42 o
  10  10   6       18.98       18.89      2.91 o
  11  10   6       14.36       13.62      2.89 o
  12  10   6       18.14       15.32      3.10 o
   0  11   6       29.10       27.77      4.86 o
   1  11   6       18.68       17.11      2.91 o
   2  11   6       24.33       27.03      2.98 o
   3  11   6        4.54        0.77      2.23 o
   4  11   6        0.08       -2.39      2.39 o
   5  11   6        3.49        1.76      2.39 o
   6  11   6        1.94        4.38      2.46 o
   7  11   6        8.99        8.02      2.71 o
   8  11   6       17.15       21.08      3.02 o
   9  11   6       16.58       17.41      3.10 o
  10  11   6       10.39       13.77      3.47 o
   0  12   6       73.44       85.21      6.27 o
   1  12   6       56.78       73.33      4.13 o
   2  12   6       32.33       35.71      3.81 o
   3  12   6       16.42       21.71      3.51 o
   4  12   6        3.04        6.70      4.66 o
   5  12   6        1.04        6.32      3.10 o
   2   0   7      678.83      705.92     10.37 o
   4   0   7      756.73      712.94     10.60 o
   6   0   7      494.58      531.88      6.71 o
   8   0   7       75.25       79.38      2.37 o
  10   0   7      258.77      238.28      7.15 o
  12   0   7      169.58      172.98      5.10 o
  14   0   7      336.11      322.67      7.67 o
  16   0   7       13.02       15.40      3.33 o
  18   0   7       17.71       16.75      5.18 o
  20   0   7       23.51       24.03      4.20 o
   1   1   7      171.55      182.61      2.60 o
   2   1   7      387.51      406.43      5.41 o
   3   1   7       61.35       52.01      1.36 o
   4   1   7      850.46      856.03      7.68 o
   5   1   7      497.54      504.25      4.63 o
   6   1   7        3.93        3.03      0.78 o
   7   1   7        8.69        8.48      0.66 o
   8   1   7      180.62      170.36      2.26 o
   9   1   7      365.15      357.79      3.75 o
  10   1   7      214.59      188.81      2.78 o
  11   1   7      433.11      443.85      6.12 o
  12   1   7      143.87      148.39      3.37 o
  13   1   7        7.68        5.26      1.58 o
  14   1   7       77.12       72.82      2.89 o
  15   1   7       73.49       64.93      2.99 o
  16   1   7       39.79       43.40      2.82 o
  17   1   7       34.41       35.95      2.83 o
  18   1   7       59.98       61.31      3.58 o
  19   1   7       15.10       12.45      2.53 o
  20   1   7       43.46       41.08      3.30 o
   1   2   7      924.60     1050.79     10.63 o
   2   2   7      339.51      353.18      4.19 o
   3   2   7      500.31      570.87      6.39 o
   4   2   7      200.68      206.04      2.70 o
   5   2   7     1151.00     1187.88     11.37 o
   6   2   7       98.39       92.70      1.93 o
   7   2   7      334.49      347.96      3.83 o
   8   2   7        0.35        0.18      0.77 o
   9   2   7      241.05      242.67      3.71 o
  10   2   7       31.71       29.33      1.88 o
  11   2   7      167.57      162.53      3.97 o
  12   2   7        7.46        4.50      1.52 o
  13   2   7      319.28      304.96      5.91 o
  14   2   7       59.86       54.41      2.77 o
  15   2   7       53.44       51.69      2.72 o
  16   2   7       64.48       69.30      3.14 o
  17   2   7       18.94       17.34      2.52 o
  18   2   7        5.02        6.20      2.30 o
  19   2   7       39.93       35.59      3.19 o
  20   2   7       14.18       25.73      3.02 o
   1   3   7      239.79      253.79      3.10 o
   2   3   7       82.91       87.58      1.65 o
   3   3   7      198.67      194.74      3.46 o
   4   3   7      151.16      136.07      2.57 o
   5   3   7      685.06      636.79      7.39 o
   6   3   7       16.66       16.39      1.29 o
   7   3   7       73.32       69.48      2.20 o
   8   3   7      813.33      785.88      9.12 o
   9   3   7      147.47      159.06      3.72 o
  10   3   7      139.40      134.13      2.59 o
  11   3   7      104.86      103.49      3.03 o
  12   3   7      447.80      421.64      7.94 o
  13   3   7      419.76      414.19      9.87 o
  14   3   7       68.69       68.85      3.51 o
  15   3   7       59.74       58.15      3.47 o
  16   3   7        0.58       -0.82      1.93 o
  17   3   7       28.89       26.77      2.65 o
  18   3   7       10.43        9.63      2.42 o
  19   3   7       75.85       81.64      4.03 o
  20   3   7       32.33       33.71      4.95 o
   1   4   7       23.38       24.63      1.34 o
   2   4   7      207.87      196.80      2.55 o
   3   4   7      277.31      290.28      3.47 o
   4   4   7      265.42      267.11      3.32 o
   5   4   7       21.15       15.44      1.16 o
   6   4   7       61.37       64.40      1.72 o
   7   4   7       65.14       74.85      2.73 o
   8   4   7      175.64      178.25      3.35 o
   9   4   7     1005.87     1012.17     13.29 o
  10   4   7      495.23      472.53      6.13 o
  11   4   7      278.02      271.90      4.93 o
  12   4   7       25.85       29.45      2.12 o
  13   4   7       20.07       15.91      2.13 o
  14   4   7       85.28       84.25      3.60 o
  15   4   7       50.31       53.79      3.53 o
  16   4   7       12.55        8.96      2.19 o
  17   4   7       30.49       26.77      2.82 o
  18   4   7        6.27        9.12      2.51 o
  19   4   7        3.53        2.51      2.84 o
   1   5   7      964.13      950.88      9.48 o
   2   5   7     1039.55      998.16      9.93 o
   3   5   7      494.18      498.09      6.12 o
   4   5   7      597.47      586.85      6.11 o
   5   5   7       91.28       80.78      3.05 o
   6   5   7     1125.57     1088.76     12.93 o
   7   5   7       71.81       69.29      2.63 o
   8   5   7       62.50       60.02      1.89 o
   9   5   7      267.48      236.09      3.50 o
  10   5   7        8.19        8.05      1.29 o
  11   5   7       15.03       15.04      1.39 o
  12   5   7      487.35      445.31      6.29 o
  13   5   7       10.97       11.76      1.96 o
  14   5   7       35.00       43.01      2.61 o
  15   5   7       12.71        5.97      2.16 o
  16   5   7       11.11        6.51      2.34 o
  17   5   7        6.53        6.51      2.41 o
  18   5   7       43.87       44.85      3.79 o
  19   5   7       11.75       14.16      4.38 o
   1   6   7      275.16      255.88      3.95 o
   2   6   7      335.93      332.92      7.71 o
   3   6   7       13.28       13.68      1.27 o
   4   6   7      129.25      121.16      2.73 o
   5   6   7      150.69      144.85      2.98 o
   6   6   7      216.47      219.89      3.73 o
   7   6   7       56.39       53.89      2.12 o
   8   6   7      124.81      115.31      2.81 o
   9   6   7      192.44      176.91      3.51 o
  10   6   7       67.29       64.27      2.40 o
  11   6   7      128.89      135.35      3.33 o
  12   6   7      237.29      219.82      5.45 o
  13   6   7       12.49       11.14      1.80 o
  14   6   7       12.73        9.39      2.10 o
  15   6   7       42.98       35.00      2.64 o
  16   6   7        1.04       -0.06      2.25 o
  17   6   7       11.14       12.53      3.86 o
  18   6   7       16.17       18.58      3.36 o
   1   7   7       49.12       53.78      2.31 o
   2   7   7        6.45        5.42      1.49 o
   3   7   7      343.70      326.42      4.99 o
   4   7   7       73.11       71.68      2.51 o
   5   7   7       52.39       42.49      2.22 o
   6   7   7       20.05       15.49      1.57 o
   7   7   7       40.98       34.42      2.03 o
   8   7   7       27.21       25.40      1.77 o
   9   7   7       11.91       10.41      1.92 o
  10   7   7       76.33       75.31      3.13 o
  11   7   7       46.70       40.76      2.81 o
  12   7   7      160.35      162.17      3.87 o
  13   7   7       71.05       73.43      2.98 o
  14   7   7       28.20       36.77      2.55 o
  15   7   7       15.07       15.91      2.91 o
  16   7   7        4.44       -0.29      2.36 o
  17   7   7       26.59       26.55      3.58 o
   1   8   7      128.64      138.63      5.34 o
   2   8   7      265.39      249.17      7.35 o
   3   8   7      156.24      150.89      4.24 o
   4   8   7        2.44        0.79      1.64 o
   5   8   7      214.49      193.05      4.49 o
   6   8   7       57.94       57.10      3.76 o
   7   8   7       60.96       57.03      3.05 o
   8   8   7        0.05       -1.32      1.94 o
   9   8   7       15.09       21.41      2.25 o
  10   8   7       58.62       61.67      3.11 o
  11   8   7      107.18      110.81      3.88 o
  12   8   7       18.73       18.58      2.42 o
  13   8   7       38.51       41.63      2.53 o
  14   8   7        2.52       -1.62      1.98 o
  15   8   7       20.11       20.53      2.63 o
   1   9   7       16.83       13.66      2.74 o
   2   9   7       77.03       69.58      5.23 o
   3   9   7      274.47      275.89      6.03 o
   4   9   7       26.97       25.75      2.36 o
   5   9   7       62.94       65.39      4.07 o
   6   9   7       33.55       37.39      2.87 o
   7   9   7       43.93       48.50      3.16 o
   8   9   7       27.99       27.10      2.84 o
   9   9   7       22.37       20.35      2.36 o
  10   9   7       35.38       42.33      2.84 o
  11   9   7       86.42       86.97      4.39 o
  12   9   7       21.12       24.03      2.76 o
  13   9   7       47.62       61.11      3.94 o
  14   9   7        1.90        4.25      2.74 o
   1  10   7       22.38       20.48      2.70 o
   2  10   7       14.98       15.08      2.41 o
   3  10   7      102.01      106.07      4.71 o
   4  10   7       61.76       66.45      4.01 o
   5  10   7       84.62       93.57      4.23 o
   6  10   7       38.18       43.13      3.42 o
   7  10   7       15.29       14.78      2.69 o
   8  10   7        0.55        2.35      2.40 o
   9  10   7       19.13       16.57      2.52 o
  10  10   7       10.79       13.04      2.94 o
  11  10   7       29.66       38.63      4.30 o
   1  11   7       37.40       42.78      3.78 o
   2  11   7        0.93        2.96      2.61 o
   3  11   7        4.76       -2.06      2.54 o
   4  11   7        5.72        2.89      2.65 o
   5  11   7       20.50       22.53      3.28 o
   6  11   7        0.82        1.05      2.43 o
   7  11   7        0.20        0.25      2.49 o
   8  11   7       17.68       16.90      3.04 o
   1  12   7        7.52        6.20      5.12 o
   2  12   7        8.50        5.76      3.56 o
   0   0   8     1602.38     1739.03     41.48 o
   2   0   8      126.83      128.58      2.77 o
   4   0   8      147.10      146.23      3.08 o
   6   0   8       66.65       69.01      2.29 o
   8   0   8      136.35      125.79      3.40 o
  10   0   8     1030.67     1007.45     16.20 o
  12   0   8       77.39       77.46      4.24 o
  14   0   8      130.57      124.95      5.40 o
  16   0   8      235.09      224.60     15.11 o
  18   0   8       23.26       20.27      3.73 o
  20   0   8        8.92        4.98      3.44 o
   0   1   8      183.36      177.77      3.10 o
   1   1   8       20.68       17.12      0.78 o
   2   1   8      145.41      142.19      1.79 o
   3   1   8      139.68      159.14      2.11 o
   4   1   8       97.46       90.52      1.62 o
   5   1   8      153.05      147.69      2.30 o
   6   1   8      187.15      181.89      2.64 o
   7   1   8     1415.44     1387.95     13.17 o
   8   1   8       54.64       47.68      2.28 o
   9   1   8      568.25      528.96      6.70 o
  10   1   8      174.88      182.16      3.04 o
  11   1   8      934.62      903.61     13.28 o
  12   1   8       50.40       49.39      2.42 o
  13   1   8      161.67      153.36      4.03 o
  14   1   8      297.14      279.56      5.73 o
  15   1   8       26.40       21.00      2.27 o
  16   1   8       51.23       55.02      3.01 o
  17   1   8       45.03       50.93      3.08 o
  18   1   8        8.13        8.11      2.32 o
  19   1   8        1.87       -2.21      2.21 o
  20   1   8        0.91       -1.11      2.37 o
   0   2   8      465.47      487.04      8.45 o
   1   2   8      799.27      793.06      7.16 o
   2   2   8      124.39      126.73      1.72 o
   3   2   8      131.15      139.63      1.80 o
   4   2   8      302.91      303.22      3.55 o
   5   2   8       49.28       57.23      1.66 o
   6   2   8       31.42       31.43      1.26 o
   7   2   8      922.17      931.74      9.37 o
   8   2   8      333.78      319.54      4.76 o
   9   2   8      278.76      270.38      4.38 o
  10   2   8       66.20       67.57      2.46 o
  11   2   8      246.85      235.64      4.87 o
  12   2   8       48.98       46.58      2.58 o
  13   2   8      114.36       97.08      3.35 o
  14   2   8       32.78       39.55      2.57 o
  15   2   8       49.09       50.33      2.81 o
  16   2   8        1.42       -0.84      1.90 o
  17   2   8      156.86      160.20      4.74 o
  18   2   8       13.29       21.15      2.60 o
  19   2   8       19.51       20.61      4.88 o
   0   3   8     1491.97     1515.30     23.28 o
   1   3   8      440.61      405.59      5.91 o
   2   3   8       53.79       59.58      1.49 o
   3   3   8      386.53      376.93      6.27 o
   4   3   8      160.19      160.79      3.57 o
   5   3   8      901.38      915.83     10.11 o
   6   3   8       38.86       36.87      1.92 o
   7   3   8      305.74      298.79      4.87 o
   8   3   8      856.76      832.47     14.27 o
   9   3   8     1034.53     1036.67     14.30 o
  10   3   8      215.65      219.36      5.87 o
  11   3   8       19.43       21.15      2.53 o
  12   3   8      173.02      169.51      4.03 o
  13   3   8      171.80      154.50      4.02 o
  14   3   8       31.16       27.61      2.34 o
  15   3   8      105.03      101.66      3.70 o
  16   3   8       11.34        7.08      2.20 o
  17   3   8       30.08       29.82      2.76 o
  18   3   8        3.88        1.79      2.19 o
  19   3   8       36.95       37.42      3.42 o
   0   4   8      145.24      142.62      3.13 o
   1   4   8       73.93       66.63      2.78 o
   2   4   8       58.65       57.67      1.65 o
   3   4   8      129.91      132.44      2.34 o
   4   4   8      268.15      259.23      3.96 o
   5   4   8      767.47      745.90     17.56 o
   6   4   8        6.91        4.78      1.06 o
   7   4   8      308.13      307.84      5.28 o
   8   4   8       58.09       56.81      2.86 o
   9   4   8      186.48      187.30      5.04 o
  10   4   8       28.68       22.85      2.39 o
  11   4   8       19.65       16.23      2.35 o
  12   4   8        2.35       -0.14      2.29 o
  13   4   8       42.49       41.94      2.25 o
  14   4   8       42.65       44.20      2.66 o
  15   4   8       52.02       56.54      3.00 o
  16   4   8       55.55       55.59      3.16 o
  17   4   8       45.12       50.42      3.16 o
  18   4   8        9.41        6.73      2.42 o
  19   4   8       17.89       20.54      2.84 o
   0   5   8      222.80      227.56      4.97 o
   1   5   8     1159.91     1152.50     12.14 o
   2   5   8     1637.90     1657.58     16.85 o
   3   5   8       20.60       19.91      1.37 o
   4   5   8       50.47       48.18      1.89 o
   5   5   8       34.60       30.91      1.82 o
   6   5   8       86.40       81.51      2.80 o
   7   5   8      102.56      106.78      2.86 o
   8   5   8      509.63      495.07      7.08 o
   9   5   8      102.55       98.87      4.67 o
  10   5   8      114.60      122.19      3.93 o
  11   5   8       29.50       27.46      3.18 o
  12   5   8        4.47        5.28      1.66 o
  13   5   8       57.95       58.07      2.71 o
  14   5   8        8.24       13.98      2.12 o
  15   5   8       20.16       22.08      2.40 o
  16   5   8      120.18      127.54      4.46 o
  17   5   8       33.69       38.18      3.08 o
  18   5   8        5.10        7.01      2.54 o
   0   6   8      195.76      170.41      4.50 o
   1   6   8      520.26      478.35      6.07 o
   2   6   8       52.06       55.98      2.04 o
   3   6   8      274.61      266.87      4.41 o
   4   6   8      129.66      122.14      2.77 o
   5   6   8      178.94      170.64      3.47 o
   6   6   8      253.37      240.73      4.96 o
   7   6   8       82.39       77.52      3.06 o
   8   6   8      146.75      153.89      3.72 o
   9   6   8        3.16        0.33      1.55 o
  10   6   8       17.71       16.16      1.96 o
  11   6   8       60.04       54.28      2.25 o
  12   6   8       15.28       15.46      1.92 o
  13   6   8       12.44       12.43      1.93 o
  14   6   8       21.59       28.33      2.36 o
  15   6   8       35.06       43.54      2.75 o
  16   6   8       42.87       49.96      3.44 o
  17   6   8       10.14        9.48      3.17 o
   0   7   8      263.36      294.51     10.12 o
   1   7   8       57.54       51.00      2.36 o
   2   7   8      465.88      418.10      6.25 o
   3   7   8       52.23       56.69      2.43 o
   4   7   8      100.31      102.62      5.32 o
   5   7   8       39.33       39.25      2.58 o
   6   7   8      172.47      166.59      3.71 o
   7   7   8      226.35      213.53      4.26 o
   8   7   8       60.92       66.26      2.73 o
   9   7   8      219.18      216.03      4.02 o
  10   7   8       25.83       27.32      2.34 o
  11   7   8       83.86       72.76      2.69 o
  12   7   8        5.67        3.49      1.68 o
  13   7   8        1.99       -0.68      1.59 o
  14   7   8        6.91        4.17      2.00 o
  15   7   8        6.51        6.83      2.22 o
  16   7   8        1.47        0.49      2.38 o
   0   8   8        0.51       -2.46      2.46 o
   1   8   8      111.99      100.58      3.52 o
   2   8   8       37.43       39.36      2.53 o
   3   8   8       51.70       46.77      4.27 o
   4   8   8        7.29        5.97      2.19 o
   5   8   8       24.99       18.08      2.27 o
   6   8   8       26.01       22.51      3.88 o
   7   8   8       96.95       91.62      3.78 o
   8   8   8       45.65       48.78      2.73 o
   9   8   8      112.56      113.06      5.24 o
  10   8   8       18.77       24.97      2.41 o
  11   8   8        7.47       10.08      2.17 o
  12   8   8        0.69        0.96      1.70 o
  13   8   8       15.30       14.46      2.01 o
  14   8   8        3.95        4.67      1.98 o
   0   9   8      162.12      165.67      7.13 o
   1   9   8      107.52      112.10      5.91 o
   2   9   8       19.17       21.00      3.22 o
   3   9   8        0.74       -2.37      2.37 o
   4   9   8       26.86       31.27      2.93 o
   5   9   8       17.15       11.94      2.54 o
   6   9   8       12.78       17.27      2.44 o
   7   9   8       44.33       47.01      4.28 o
   8   9   8       28.95       27.68      2.86 o
   9   9   8        3.86        1.04      2.06 o
  10   9   8        0.31        0.25      2.31 o
  11   9   8        8.23        8.77      2.33 o
  12   9   8       14.12       19.33      2.89 o
  13   9   8       95.67      101.53      7.00 o
   0  10   8       71.55       76.65      7.04 o
   1  10   8       89.06       81.63      4.93 o
   2  10   8       47.49       46.51      3.98 o
   3  10   8        2.99        0.94      2.74 o
   4  10   8       19.36       20.47      2.87 o
   5  10   8        0.37        5.17      2.56 o
   6  10   8       16.23       18.75      2.78 o
   7  10   8       19.30       26.09      2.99 o
   8  10   8        8.44        6.80      2.63 o
   9  10   8       26.55       30.15      2.81 o
  10  10   8       14.95       15.04      2.59 o
   0  11   8        3.27        6.81      4.38 o
   1  11   8        0.45       -0.06      3.02 o
   2  11   8        7.93        4.73      3.12 o
   3  11   8       19.39       23.62      3.74 o
   4  11   8       15.13       11.79      3.41 o
   5  11   8       21.52       27.50      4.97 o
   6  11   8       24.29       23.63      3.91 o
   2   0   9      405.34      409.57      6.31 o
   4   0   9      353.64      352.28      5.60 o
   6   0   9     2008.34     1984.47     28.11 o
   8   0   9      961.87      943.80     17.04 o
  10   0   9      268.78      271.57      6.93 o
  12   0   9     1230.66     1192.86     35.03 o
  14   0   9       52.79       52.39      4.41 o
  16   0   9      215.52      203.19      7.80 o
  18   0   9       40.05       54.43      4.64 o
   1   1   9      127.98      125.86      2.03 o
   2   1   9      784.75      776.64      7.12 o
   3   1   9      227.64      231.50      3.08 o
   4   1   9       38.10       36.35      1.32 o
   5   1   9      403.37      404.02      4.67 o
   6   1   9      364.66      362.46      5.07 o
   7   1   9      259.79      247.57      6.35 o
   8   1   9       47.83       50.50      2.07 o
   9   1   9      128.86      130.68      4.22 o
  10   1   9       89.29       85.69      3.59 o
  11   1   9       19.45       18.74      2.47 o
  12   1   9       25.05       24.30      1.94 o
  13   1   9       35.36       29.83      3.45 o
  14   1   9       61.38       60.28      2.95 o
  15   1   9       23.18       25.99      2.35 o
  16   1   9       14.64       18.42      2.36 o
  17   1   9       12.41       16.96      2.76 o
  18   1   9       13.37        9.99      2.35 o
  19   1   9       24.74       33.54      3.05 o
   1   2   9      177.81      162.83      2.70 o
   2   2   9       31.51       36.68      1.07 o
   3   2   9      118.45      117.02      1.67 o
   4   2   9      773.49      789.54      7.53 o
   5   2   9     1024.05     1022.53     15.19 o
   6   2   9      287.22      280.93      7.11 o
   7   2   9       46.96       45.94      3.42 o
   8   2   9     1107.88     1039.07     16.10 o
   9   2   9      198.44      197.52      6.56 o
  10   2   9      120.16      118.50      4.13 o
  11   2   9      126.13      118.06      4.18 o
  12   2   9       19.67       20.13      2.58 o
  13   2   9       92.11       85.33      4.53 o
  14   2   9      155.44      149.96      4.07 o
  15   2   9       23.58       20.56      2.18 o
  16   2   9       38.54       41.60      3.28 o
  17   2   9       17.51       22.31      2.49 o
  18   2   9        7.73        5.97      2.23 o
  19   2   9       78.80       93.25      4.24 o
   1   3   9      185.28      175.94      5.23 o
   2   3   9      126.90      123.85      2.46 o
   3   3   9      822.16      808.03      9.20 o
   4   3   9      128.98      131.15      3.72 o
   5   3   9      203.07      211.12      5.28 o
   6   3   9      441.88      437.02      7.17 o
   7   3   9      316.26      310.59      5.84 o
   8   3   9       57.34       53.58      4.12 o
   9   3   9      326.41      323.00      6.95 o
  10   3   9       33.22       34.67      2.76 o
  11   3   9      126.41      130.00      4.64 o
  12   3   9       87.19       86.44      4.10 o
  13   3   9       99.31       96.70      5.53 o
  14   3   9       42.97       38.09      3.40 o
  15   3   9        9.83        9.69      1.92 o
  16   3   9       14.98       14.28      2.20 o
  17   3   9       35.32       39.79      2.82 o
  18   3   9        9.01        4.58      2.23 o
   1   4   9      319.67      316.37     10.09 o
   2   4   9       80.78       72.40      2.30 o
   3   4   9      512.54      488.15      7.18 o
   4   4   9       31.52       26.03      1.76 o
   5   4   9      456.32      438.80     10.00 o
   6   4   9       98.77      104.91      3.45 o
   7   4   9       28.08       26.81      2.24 o
   8   4   9      141.46      142.43      4.07 o
   9   4   9        4.23        5.82      1.98 o
  10   4   9       35.24       37.28      2.65 o
  11   4   9      367.82      362.02      7.99 o
  12   4   9       56.68       52.55      4.21 o
  13   4   9       35.50       34.42      3.55 o
  14   4   9       58.15       58.03      3.77 o
  15   4   9       21.48       24.24      3.30 o
  16   4   9       16.75       13.56      3.13 o
  17   4   9       30.60       31.68      2.67 o
  18   4   9        0.92       -2.04      2.04 o
   1   5   9      106.44      119.79      2.80 o
   2   5   9      299.53      325.50     10.47 o
   3   5   9       10.99       11.07      1.65 o
   4   5   9      250.21      247.38      8.96 o
   5   5   9      323.05      329.51      6.93 o
   6   5   9       33.99       30.35      1.78 o
   7   5   9       24.84       23.52      1.63 o
   8   5   9       70.41       68.93      2.85 o
   9   5   9       86.02       82.87      3.55 o
  10   5   9       25.47       25.55      2.55 o
  11   5   9       40.66       42.17      2.94 o
  12   5   9       41.42       40.26      3.03 o
  13   5   9       28.61       24.84      3.21 o
  14   5   9       76.44       78.42      4.40 o
  15   5   9       26.74       30.59      4.64 o
  16   5   9       29.76       31.75      3.85 o
  17   5   9       12.40       17.68      3.64 o
   1   6   9      132.93      128.41      4.51 o
   2   6   9       66.36       68.00      2.54 o
   3   6   9      672.79      632.80      8.95 o
   4   6   9      183.92      170.00      4.36 o
   5   6   9      159.36      152.60      4.15 o
   6   6   9       62.59       63.69      3.40 o
   7   6   9      100.55      102.46      3.27 o
   8   6   9      207.95      199.26      4.17 o
   9   6   9       37.32       37.30      2.14 o
  10   6   9       84.29       81.77      2.99 o
  11   6   9        0.40       -0.96      2.17 o
  12   6   9       87.59       94.06      4.15 o
  13   6   9        0.46        0.46      2.37 o
  14   6   9       43.46       44.18      3.48 o
  15   6   9       15.05       18.30      3.46 o
  16   6   9        2.92        5.96      3.06 o
   1   7   9        8.74        8.43      1.98 o
   2   7   9       94.40       92.88      3.96 o
   3   7   9       95.99      104.81      3.20 o
   4   7   9      232.85      229.53      4.63 o
   5   7   9       38.30       38.79      2.66 o
   6   7   9      117.85      123.39      3.81 o
   7   7   9        3.31        5.05      1.91 o
   8   7   9       79.13       82.45      5.17 o
   9   7   9       14.29       13.86      2.02 o
  10   7   9       27.14       29.06      2.32 o
  11   7   9        4.95        3.15      1.89 o
  12   7   9       28.38       35.58      3.26 o
  13   7   9       45.63       41.52      3.97 o
  14   7   9       11.62       12.95      3.30 o
  15   7   9        5.80       14.36      3.59 o
   1   8   9      185.87      163.93      5.52 o
   2   8   9       31.19       28.81      3.00 o
   3   8   9       20.50       20.85      2.79 o
   4   8   9       64.75       69.89      7.98 o
   5   8   9      162.39      151.13      5.37 o
   6   8   9      146.48      149.09      4.46 o
   7   8   9        8.41        6.13      2.23 o
   8   8   9       22.28       23.60      2.32 o
   9   8   9        6.14        6.39      2.58 o
  10   8   9       27.33       25.00      4.28 o
  11   8   9       34.50       31.64      2.83 o
  12   8   9       46.68       62.47      3.47 o
  13   8   9       87.88       94.40      4.30 o
   1   9   9       20.90       20.31      3.05 o
   2   9   9       58.07       55.11      3.87 o
   3   9   9        5.00        2.48      2.59 o
   4   9   9       54.43       58.09      3.98 o
   5   9   9       41.77       47.84      5.21 o
   6   9   9       25.16       25.45      3.24 o
   7   9   9        0.17        2.94      2.41 o
   8   9   9       36.28       51.94      3.16 o
   9   9   9        4.15        3.84      2.27 o
  10   9   9       26.44       22.64      2.81 o
  11   9   9        9.48        9.15      1.99 o
   1  10   9       10.61        9.07      5.20 o
   2  10   9       11.85       12.78      6.17 o
   3  10   9       48.93       53.81      4.09 o
   4  10   9        2.95        2.42      2.89 o
   5  10   9       26.78       33.91      3.71 o
   6  10   9       65.54       66.20      4.58 o
   7  10   9       17.35       27.80      3.68 o
   8  10   9       26.10       36.80      3.17 o
   1  11   9       26.66       33.86      3.97 o
   2  11   9       17.19       17.75      4.30 o
   3  11   9       21.95       26.12      3.82 o
   0   0  10      704.89      671.76     28.25 o
   2   0  10      194.55      197.03      8.75 o
   4   0  10       56.09       57.53      2.95 o
   6   0  10      342.87      337.45      7.38 o
   8   0  10      557.36      539.34     16.47 o
  10   0  10      293.01      285.76     11.38 o
  12   0  10      243.95      236.25      6.70 o
  14   0  10        7.72        7.60      2.48 o
  16   0  10       64.77       66.17      4.55 o
  18   0  10       54.97       70.42     11.37 o
   0   1  10      295.80      283.35      6.23 o
   1   1  10      122.50      121.85      2.56 o
   2   1  10       58.80       59.74      1.76 o
   3   1  10      198.62      192.31      3.53 o
   4   1  10       92.42       90.60      3.81 o
   5   1  10       33.30       33.46      2.49 o
   6   1  10      375.00      383.71      6.60 o
   7   1  10      223.62      193.62      4.14 o
   8   1  10       10.87       16.71      1.52 o
   9   1  10       20.17       16.44      2.59 o
  10   1  10       91.16       86.12      3.57 o
  11   1  10       59.00       52.34      3.07 o
  12   1  10        0.05       -1.83      2.22 o
  13   1  10       39.06       43.93      3.00 o
  14   1  10       35.30       39.29      2.41 o
  15   1  10       16.76       16.52      2.07 o
  16   1  10       10.52       13.25      2.13 o
  17   1  10        4.12        5.28      2.09 o
  18   1  10       69.69       83.72      3.90 o
   0   2  10      549.03      535.74     10.13 o
   1   2  10      192.37      194.73      3.36 o
   2   2  10       65.63       64.26      2.04 o
   3   2  10        3.62        3.58      1.08 o
   4   2  10       31.11       30.95      2.51 o
   5   2  10       60.59       62.71      3.57 o
   6   2  10       24.24       23.34      2.78 o
   7   2  10       40.20       43.65      3.17 o
   8   2  10       51.54       52.60      4.14 o
   9   2  10      185.82      183.49      4.99 o
  10   2  10       15.88       15.29      2.30 o
  11   2  10        2.22       -0.75      1.97 o
  12   2  10       64.53       62.11      3.48 o
  13   2  10       12.63       17.29      3.09 o
  14   2  10       25.69       27.04      2.98 o
  15   2  10       78.91       81.67      4.30 o
  16   2  10       25.36       29.10      3.41 o
  17   2  10       26.47       25.45      2.42 o
  18   2  10       17.94       27.07      2.63 o
   0   3  10      206.37      189.76      4.71 o
   1   3  10      529.65      532.53      8.06 o
   2   3  10      219.49      225.76      4.01 o
   3   3  10      383.75      368.70      5.93 o
   4   3  10      477.35      442.93      9.59 o
   5   3  10      264.95      268.71      5.95 o
   6   3  10      259.26      242.89      6.68 o
   7   3  10       42.88       54.24      3.85 o
   8   3  10       30.68       28.35      3.13 o
   9   3  10      249.23      249.54      6.06 o
  10   3  10       12.91        7.74      2.28 o
  11   3  10       52.65       58.29      3.39 o
  12   3  10       51.66       52.20      3.42 o
  13   3  10       43.89       50.96      3.47 o
  14   3  10       28.49       33.94      4.30 o
  15   3  10       48.11       55.81      5.73 o
  16   3  10       36.50       45.87      3.85 o
  17   3  10        9.14       12.10      3.11 o
   0   4  10      251.13      231.43      7.39 o
   1   4  10      201.62      187.25      4.54 o
   2   4  10      207.05      207.38      8.54 o
   3   4  10       71.56       67.36      2.62 o
   4   4  10       82.14       72.56      5.08 o
   5   4  10      130.64      134.64      5.06 o
   6   4  10      112.22      108.57      4.68 o
   7   4  10      480.65      457.80     10.61 o
   8   4  10       45.40       43.50      2.96 o
   9   4  10       14.38       10.30      2.37 o
  10   4  10       30.37       33.29      4.54 o
  11   4  10       40.05       32.07      3.10 o
  12   4  10        2.17        0.66      2.25 o
  13   4  10       15.07       11.39      2.84 o
  14   4  10        1.87        1.46      2.56 o
  15   4  10       81.65       94.43      8.66 o
  16   4  10        2.92       -1.86      2.83 o
  17   4  10       34.30       40.66      4.08 o
   0   5  10       19.10       22.58      2.91 o
   1   5  10      138.57      142.85      5.74 o
   2   5  10      207.38      199.10      4.91 o
   3   5  10       13.03       15.61      1.80 o
   4   5  10       89.21       84.66      3.10 o
   5   5  10       43.10       45.31      4.51 o
   6   5  10       13.19       15.14      3.00 o
   7   5  10      250.41      244.71      6.22 o
   8   5  10      104.23       94.16      4.12 o
   9   5  10       20.23       22.82      2.78 o
  10   5  10       63.60       67.17      3.86 o
  11   5  10        0.33        0.63      2.40 o
  12   5  10        2.08        2.73      2.52 o
  13   5  10       48.70       51.69      3.87 o
  14   5  10       23.32       28.49      3.41 o
  15   5  10        5.15        1.84      5.14 o
  16   5  10       27.74       28.33      3.68 o
   0   6  10       61.05       56.28      4.41 o
   1   6  10      283.87      274.15      6.44 o
   2   6  10      215.32      202.97      9.34 o
   3   6  10       12.83       11.53      2.09 o
   4   6  10       75.87       77.26      3.37 o
   5   6  10       24.92       24.85      2.72 o
   6   6  10        0.48       -0.72      1.62 o
   7   6  10        6.16        9.28      1.66 o
   8   6  10      175.30      171.55      3.95 o
   9   6  10        9.78       15.39      2.70 o
  10   6  10        8.93       12.48      2.79 o
  11   6  10        6.40        4.72      2.62 o
  12   6  10        4.19        2.18      3.79 o
  13   6  10       18.89       19.43      3.24 o
  14   6  10       23.54       24.37      3.44 o
  15   6  10       15.07       19.53      3.51 o
   0   7  10      312.74      274.56      9.59 o
   1   7  10      119.64      117.71      4.41 o
   2   7  10      107.65      105.99      4.20 o
   3   7  10       27.22       29.42      2.01 o
   4   7  10        1.54        0.01      2.03 o
   5   7  10       39.67       33.77      2.71 o
   6   7  10       40.66       45.45      4.08 o
   7   7  10       27.98       31.58      2.47 o
   8   7  10       53.55       62.50      2.96 o
   9   7  10       39.03       37.03      2.48 o
  10   7  10       20.04       24.11      2.64 o
  11   7  10        5.15        9.30      2.81 o
  12   7  10       11.68        7.49      3.16 o
  13   7  10        4.55        1.58      3.02 o
   0   8  10      149.63      141.76      7.32 o
   1   8  10       47.86       52.64      3.52 o
   2   8  10       36.32       34.03      3.00 o
   3   8  10       12.65       14.30      2.59 o
   4   8  10        4.69        5.99      2.38 o
   5   8  10        2.68        0.44      2.31 o
   6   8  10        1.18        2.77      2.34 o
   7   8  10      118.34      116.51      5.23 o
   8   8  10        7.90       10.71      2.25 o
   9   8  10       25.48       27.82      2.58 o
  10   8  10       19.86       24.47      2.58 o
  11   8  10       54.43       55.84      3.30 o
  12   8  10        7.82       12.23      3.40 o
   0   9  10       37.36       46.72      5.12 o
   1   9  10       10.63       13.72      4.22 o
   2   9  10       32.99       31.57      3.18 o
   3   9  10        3.12       -0.14      2.53 o
   4   9  10        7.39        6.25      2.65 o
   5   9  10       51.18       56.37      4.01 o
   6   9  10        4.66        7.51      3.04 o
   7   9  10      126.81      130.17      5.47 o
   8   9  10       25.48       26.23      2.97 o
   9   9  10        6.79        6.93      2.39 o
   0  10  10        3.27        4.92      3.93 o
   1  10  10       21.18       29.26      3.41 o
   2  10  10       34.04       28.90      3.51 o
   3  10  10       12.15       11.42      3.12 o
   4  10  10        7.65       11.70      3.07 o
   5  10  10        6.84        3.32      5.52 o
   6  10  10        0.73        5.31      3.05 o
   2   0  11       95.13       81.53      3.22 o
   4   0  11      118.29      114.39      6.20 o
   6   0  11      113.18      102.62      6.49 o
   8   0  11       31.50       21.84      3.84 o
  10   0  11      263.37      273.99     11.38 o
  12   0  11       47.72       43.81      5.82 o
  14   0  11       10.12        9.72      2.37 o
  16   0  11       11.51       12.99      6.68 o
   1   1  11       75.86       57.31      2.29 o
   2   1  11        2.00        0.82      1.34 o
   3   1  11      538.78      481.39      7.84 o
   4   1  11        5.17        4.64      1.35 o
   5   1  11       56.56       50.78      3.42 o
   6   1  11       64.29       70.42      3.91 o
   7   1  11      149.95      134.08      5.18 o
   8   1  11      120.39      117.67      4.91 o
   9   1  11        8.36        9.08      2.68 o
  10   1  11       76.32       75.98      4.75 o
  11   1  11       46.77       41.65      3.81 o
  12   1  11       26.71       33.34      2.71 o
  13   1  11       31.38       33.40      2.87 o
  14   1  11        7.60        9.79      2.40 o
  15   1  11       41.64       44.13      3.33 o
  16   1  11        2.00        4.17      2.37 o
  17   1  11       62.82       76.50      4.33 o
   1   2  11       29.98       26.08      1.93 o
   2   2  11       62.89       58.89      2.28 o
   3   2  11      179.38      163.51      5.85 o
   4   2  11      203.36      193.48      4.97 o
   5   2  11      199.51      193.68      5.87 o
   6   2  11      187.65      173.96      5.56 o
   7   2  11       70.22       62.41      3.97 o
   8   2  11       14.20       12.83      2.82 o
   9   2  11       90.07       96.34      4.91 o
  10   2  11       99.05       96.01      5.09 o
  11   2  11       26.83       25.75      2.68 o
  12   2  11       54.11       54.28      4.48 o
  13   2  11      131.87      125.50      4.65 o
  14   2  11        5.64        5.23      2.49 o
  15   2  11       46.96       52.37      3.67 o
  16   2  11        4.10        1.98      2.64 o
   1   3  11      340.76      326.26      6.66 o
   2   3  11      197.74      183.52      4.36 o
   3   3  11       92.65      100.91      2.27 o
   4   3  11       85.18       79.79      4.33 o
   5   3  11      382.56      364.46      8.72 o
   6   3  11       18.69       24.02      3.00 o
   7   3  11       20.13       23.01      3.11 o
   8   3  11      129.21      120.14      5.22 o
   9   3  11        6.70        3.96      3.20 o
  10   3  11       32.88       29.46      3.27 o
  11   3  11        5.47        4.22      2.36 o
  12   3  11        4.55        4.87      2.45 o
  13   3  11       45.64       53.01      3.70 o
  14   3  11       21.42       22.77      3.07 o
  15   3  11       21.15       18.77      3.14 o
  16   3  11        2.41       -2.23      2.56 o
   1   4  11       20.16       18.69      1.83 o
   2   4  11       31.39       24.81      1.86 o
   3   4  11       87.35       84.09      2.83 o
   4   4  11       56.07       50.34      4.59 o
   5   4  11      319.11      298.97      7.78 o
   6   4  11      106.79      111.13      4.86 o
   7   4  11       30.40       32.54      6.12 o
   8   4  11       28.51       25.03      3.17 o
   9   4  11        1.79       -2.69      2.69 o
  10   4  11        0.21       -1.86      2.13 o
  11   4  11       63.24       62.53      3.75 o
  12   4  11       17.78       20.59      3.03 o
  13   4  11       96.64      105.42      8.41 o
  14   4  11       12.87        8.31      2.83 o
  15   4  11       21.61       20.71      3.29 o
   1   5  11       80.04       76.38      3.09 o
   2   5  11       34.66       33.90      2.37 o
   3   5  11      140.58      139.85      3.95 o
   4   5  11       38.33       34.22      4.06 o
   5   5  11       63.73       68.32      5.20 o
   6   5  11      177.50      167.51      5.97 o
   7   5  11       13.48       14.82      5.20 o
   8   5  11       27.32       26.71      3.66 o
   9   5  11       92.60       99.84      6.56 o
  10   5  11        6.68        5.82      2.56 o
  11   5  11       12.54       10.56      4.73 o
  12   5  11       33.69       34.90      3.40 o
  13   5  11       20.89       19.50      3.12 o
  14   5  11        4.93       -0.57      2.91 o
   1   6  11       59.07       57.08      3.09 o
   2   6  11       66.25       68.27      3.22 o
   3   6  11        0.52       -0.35      2.45 o
   4   6  11      186.24      192.87      5.08 o
   5   6  11       21.37       23.37      2.00 o
   6   6  11       43.56       48.84      3.95 o
   7   6  11       11.29       11.69      3.09 o
   8   6  11       30.66       35.32      3.81 o
   9   6  11       37.26       46.15      3.57 o
  10   6  11       75.96       77.83      4.42 o
  11   6  11        8.63        6.77      2.76 o
  12   6  11       55.76       62.01      5.81 o
  13   6  11        5.26        3.86      3.01 o
   1   7  11       34.46       32.27      2.75 o
   2   7  11       54.03       50.15      3.20 o
   3   7  11       37.69       43.89      3.08 o
   4   7  11       85.46       81.44      3.81 o
   5   7  11       11.02       10.25      2.14 o
   6   7  11        6.77        3.03      1.91 o
   7   7  11        2.99        1.97      3.97 o
   8   7  11       65.07       73.43      4.98 o
   9   7  11        6.76        5.31      4.75 o
  10   7  11       48.52       52.29      3.95 o
  11   7  11        0.68        0.14      2.76 o
  12   7  11        3.59        0.48      3.01 o
   1   8  11        1.60        0.90      2.15 o
   2   8  11       17.48       17.58      2.62 o
   3   8  11       13.23       12.47      2.50 o
   4   8  11       14.88       16.73      2.57 o
   5   8  11       71.59       85.15      4.15 o
   6   8  11        3.87        3.09      2.29 o
   7   8  11        2.73        0.93      2.04 o
   8   8  11        5.67        4.70      3.20 o
   9   8  11        8.64        9.98      5.95 o
  10   8  11        3.38        6.16      3.06 o
   1   9  11        8.14        5.04      2.49 o
   2   9  11       10.19       11.50      2.75 o
   3   9  11       33.25       30.41      3.20 o
   4   9  11       13.74       16.40      2.83 o
   5   9  11       18.62       21.36      3.03 o
   6   9  11        9.61       15.85      3.66 o
   7   9  11       10.70       13.24      2.60 o
   0   0  12       35.55       39.59      3.74 o
   2   0  12      487.01      436.26      9.02 o
   4   0  12      137.10      124.30      6.49 o
   6   0  12       36.07       39.52      4.54 o
   8   0  12       20.15       19.63      4.25 o
  10   0  12      111.59      106.10      7.16 o
  12   0  12        0.92        1.89      4.48 o
  14   0  12        9.13        5.66      5.08 o
   0   1  12      162.28      164.07      4.74 o
   1   1  12       94.31       86.32      2.86 o
   2   1  12       22.47       21.38      1.77 o
   3   1  12       79.30       64.42      2.56 o
   4   1  12       11.01        9.12      1.53 o
   5   1  12       29.02       28.59      1.91 o
   6   1  12        1.58        0.62      1.27 o
   7   1  12       92.00       78.50      5.53 o
   8   1  12        7.98        4.28      2.64 o
   9   1  12      120.20      120.53      5.28 o
  10   1  12       69.40       66.56      4.59 o
  11   1  12       11.64       14.13      3.33 o
  12   1  12       11.71        4.29      2.91 o
  13   1  12        7.44       11.44      3.31 o
  14   1  12        7.83        7.46      3.53 o
  15   1  12        9.50       13.97      3.20 o
   0   2  12      634.95      569.08     15.16 o
   1   2  12       71.81       65.47      4.20 o
   2   2  12      103.44      119.89      3.19 o
   3   2  12       30.52       26.10      1.84 o
   4   2  12        7.33        7.00      1.32 o
   5   2  12      225.63      198.29      6.09 o
   6   2  12       86.36       87.03      4.29 o
   7   2  12      150.58      145.16      5.45 o
   8   2  12       64.64       66.60      4.30 o
   9   2  12       99.95      103.72      5.19 o
  10   2  12       34.46       34.11      3.70 o
  11   2  12       24.37       19.06      4.13 o
  12   2  12       30.75       28.62      3.88 o
  13   2  12       35.57       41.26      4.38 o
  14   2  12       20.20       22.46      2.95 o
  15   2  12       18.12       22.87      3.00 o
   0   3  12       29.21       27.50      2.97 o
   1   3  12       95.94       93.28      3.24 o
   2   3  12       59.26       51.64      2.54 o
   3   3  12       13.64       15.13      1.46 o
   4   3  12        1.05        2.27      2.22 o
   5   3  12       14.59       14.43      2.66 o
   6   3  12       21.02       24.13      3.04 o
   7   3  12       44.84       45.72      3.61 o
   8   3  12        7.67        6.56      2.91 o
   9   3  12       30.83       29.74      3.58 o
  10   3  12       20.83       17.44      3.60 o
  11   3  12       23.36       33.62      3.93 o
  12   3  12       40.80       54.67      4.66 o
  13   3  12        4.59        4.32      2.64 o
  14   3  12        8.79        8.62      4.40 o
   0   4  12       64.40       55.45      3.97 o
   1   4  12       97.62       91.36      3.20 o
   2   4  12       44.10       47.87      2.54 o
   3   4  12       41.70       33.26      3.65 o
   4   4  12       44.41       38.02      3.12 o
   5   4  12        6.09        6.11      2.43 o
   6   4  12       12.71       16.88      2.88 o
   7   4  12       59.71       67.92      4.45 o
   8   4  12       45.44       34.61      3.43 o
   9   4  12       11.50        8.48      3.12 o
  10   4  12       15.20       10.56      3.31 o
  11   4  12       22.20       23.17      6.19 o
  12   4  12        3.15        2.43      2.50 o
  13   4  12       32.06       37.03      3.58 o
  14   4  12       18.57       27.04      3.46 o
   0   5  12      205.81      190.88      7.00 o
   1   5  12       24.59       26.29      2.18 o
   2   5  12        4.83        6.80      1.68 o
   3   5  12        7.93       10.32      1.60 o
   4   5  12        9.75        5.85      3.23 o
   5   5  12       27.43       31.65      4.08 o
   6   5  12       31.72       37.36      4.25 o
   7   5  12        0.99        1.62      2.83 o
   8   5  12       18.91       17.34      3.39 o
   9   5  12        2.04       -0.57      3.03 o
  10   5  12       16.89       10.21      3.36 o
  11   5  12        2.17        0.27      3.20 o
  12   5  12        6.68        4.10      2.79 o
  13   5  12        8.09       15.16      3.17 o
   0   6  12      250.61      256.91      8.76 o
   1   6  12       22.78       24.27      3.21 o
   2   6  12        0.34        2.90      1.77 o
   3   6  12       17.64       19.86      2.02 o
   4   6  12       15.76       17.02      1.81 o
   5   6  12       23.11       16.36      3.10 o
   6   6  12       62.51       67.30      4.57 o
   7   6  12       30.76       39.15      3.69 o
   8   6  12      121.30      141.16      6.26 o
   9   6  12        3.75        6.14      3.74 o
  10   6  12       15.75       21.47      3.81 o
  11   6  12       24.34       34.81      7.82 o
   0   7  12       14.82       21.49      3.49 o
   1   7  12       21.36       25.11      3.05 o
   2   7  12       84.27       89.54      3.85 o
   3   7  12       11.82       10.91      2.11 o
   4   7  12        7.50        9.66      2.48 o
   5   7  12        0.12        1.60      3.55 o
   6   7  12        1.38        1.60      2.94 o
   7   7  12       27.05       27.11      3.76 o
   8   7  12       53.10       57.46      4.70 o
   9   7  12        0.10       -1.67      3.25 o
  10   7  12        3.87        7.51      3.68 o
   0   8  12       37.84       33.39      4.16 o
   1   8  12       56.88       59.00      3.72 o
   2   8  12        8.12       16.57      2.54 o
   3   8  12        2.04        4.52      6.51 o
   4   8  12        8.76        8.16      2.99 o
   5   8  12       34.53       39.62      5.24 o
   6   8  12        7.10        6.14      3.11 o
   7   8  12       22.01       27.72      4.04 o
   0   9  12       22.30       35.56      4.67 o
   1   9  12       57.08       61.68      4.06 o
   2   9  12       21.84       22.43      2.98 o
   3   9  12       15.01       23.15      4.54 o
   2   0  13      225.55      214.77      5.69 o
   4   0  13       16.20       18.03      2.22 o
   6   0  13       14.04       11.61      4.00 o
   8   0  13       14.51       14.55      4.35 o
  10   0  13       66.42       62.04      6.30 o
  12   0  13       11.11       -0.13      4.64 o
  14   0  13       42.25       64.66      7.39 o
   1   1  13        0.43        1.82      1.88 o
   2   1  13       21.70       21.18      1.65 o
   3   1  13       48.61       43.75      2.28 o
   4   1  13       39.11       34.76      2.13 o
   5   1  13      121.35      113.16      3.21 o
   6   1  13        3.61        4.92      1.42 o
   7   1  13       46.23       45.36      3.58 o
   8   1  13       39.41       45.34      3.78 o
   9   1  13      153.09      160.58     17.76 o
  10   1  13       17.31       17.51      3.46 o
  11   1  13       25.21       27.10      5.80 o
  12   1  13       39.82       51.66      4.62 o
  13   1  13       44.48       49.73      5.55 o
  14   1  13       75.15       79.93      5.71 o
   1   2  13       52.01       43.79      2.27 o
   2   2  13      105.84      101.73      3.04 o
   3   2  13       22.83       25.35      1.81 o
   4   2  13      138.59      125.53      3.19 o
   5   2  13       23.30       27.84      3.02 o
   6   2  13       32.29       32.72      3.31 o
   7   2  13        5.71        4.04      4.05 o
   8   2  13       12.58       14.42      3.16 o
   9   2  13      129.80      137.09      6.70 o
  10   2  13       15.30       15.25      3.45 o
  11   2  13       42.40       44.59      4.16 o
  12   2  13       38.06       45.31      4.47 o
  13   2  13       21.77       20.45      4.08 o
   1   3  13       21.29       17.88      1.91 o
   2   3  13        9.30       10.78      1.55 o
   3   3  13       61.46       58.12      2.28 o
   4   3  13       17.25       15.69      3.45 o
   5   3  13       59.01       62.93      4.02 o
   6   3  13       12.37       18.52      2.92 o
   7   3  13       35.53       33.57      3.45 o
   8   3  13        2.39        1.17      2.73 o
   9   3  13        4.98       -4.06      7.79 o
  10   3  13       18.39       28.04      4.60 o
  11   3  13       15.00       17.41      5.02 o
  12   3  13       10.62       11.57      3.56 o
  13   3  13       13.79       11.82      3.86 o
   1   4  13       11.00        9.96      1.77 o
   2   4  13       19.65       18.51      2.25 o
   3   4  13       14.94       13.85      2.58 o
   4   4  13        9.05        8.77      2.58 o
   5   4  13       54.67       58.34      3.95 o
   6   4  13        5.41        5.07      2.69 o
   7   4  13        3.21        4.06      7.13 o
   8   4  13        0.53       -0.96      2.66 o
   9   4  13        4.37       -2.81      2.81 o
  10   4  13       28.81       26.46      4.57 o
  11   4  13       50.25       60.58      9.63 o
  12   4  13       18.20       10.29      4.70 o
   1   5  13        0.89        1.92      1.72 o
   2   5  13       15.59       16.56      1.87 o
   3   5  13        9.63       14.26      3.42 o
   4   5  13       25.94       27.48      3.09 o
   5   5  13        2.23        2.41      2.58 o
   6   5  13        9.10        6.01      2.84 o
   7   5  13       16.00       17.80      3.44 o
   8   5  13        6.42        5.63      3.05 o
   9   5  13       14.14       20.21      7.34 o
  10   5  13       13.93       17.33      3.61 o
  11   5  13       46.12       51.42      4.78 o
   1   6  13       21.12       26.47      2.29 o
   2   6  13        4.97        9.13      1.88 o
   3   6  13        6.56        8.44      3.39 o
   4   6  13      112.52      111.06      6.56 o
   5   6  13       14.05       14.76      3.23 o
   6   6  13        6.49        4.05      2.83 o
   7   6  13        1.81        2.18      2.98 o
   8   6  13       14.03       15.75      5.15 o
   9   6  13        7.95        4.11      3.30 o
   1   7  13        1.56        5.72      2.03 o
   2   7  13       11.99       20.56      2.32 o
   3   7  13       38.08       41.92      4.70 o
   4   7  13       28.69       31.79      4.57 o
   5   7  13        6.12        5.39      3.04 o
   6   7  13       45.76       53.35      4.57 o
   7   7  13        8.80       14.39      3.63 o
   1   8  13       15.51       14.36      2.51 o
   2   8  13        0.67        1.96      2.21 o
   3   8  13       93.06      107.22      6.97 o
   0   0  14        2.22       -0.35      2.78 o
   2   0  14        1.17        2.97      2.59 o
   4   0  14       79.78       81.73      3.71 o
   6   0  14      121.15      120.00      4.23 o
   8   0  14      100.84      104.02      7.61 o
  10   0  14        6.15        1.41      4.54 o
  12   0  14        6.25       12.50      5.31 o
   0   1  14       10.88       10.76      2.29 o
   1   1  14       59.53       48.89      2.69 o
   2   1  14        9.75        8.63      1.56 o
   3   1  14       60.39       69.57      2.48 o
   4   1  14        1.87        1.37      1.64 o
   5   1  14        6.34        8.67      1.71 o
   6   1  14        9.39       10.39      1.66 o
   7   1  14       89.52       98.09      4.98 o
   8   1  14      110.95      121.01     10.76 o
   9   1  14       26.29       33.77      3.99 o
  10   1  14       21.33       25.32      3.82 o
  11   1  14       19.69       25.78      4.04 o
  12   1  14       22.45       29.57      4.23 o
   0   2  14       41.47       39.22      3.76 o
   1   2  14       17.92       15.99      1.64 o
   2   2  14        2.31        2.45      1.61 o
   3   2  14        3.34        5.29      1.59 o
   4   2  14        4.42        4.13      1.39 o
   5   2  14       37.88       39.44      3.44 o
   6   2  14       41.87       42.62      3.69 o
   7   2  14       24.86       28.08      4.09 o
   8   2  14        6.26        9.13      3.16 o
   9   2  14       22.08       29.98      3.81 o
  10   2  14        8.63        8.63      3.87 o
  11   2  14       48.31       49.15     11.93 o
   0   3  14       31.62       37.05      2.77 o
   1   3  14      192.57      188.54      4.27 o
   2   3  14       12.57       14.19      1.91 o
   3   3  14       15.37       16.18      4.84 o
   4   3  14        4.65        3.81      5.05 o
   5   3  14        5.95        2.74      3.82 o
   6   3  14       26.14       22.90      3.30 o
   7   3  14       18.62       25.11      4.40 o
   8   3  14       18.37       19.55      3.42 o
   9   3  14        6.51        6.29      5.15 o
  10   3  14       15.78       15.66      8.52 o
  11   3  14       20.61       22.09      4.14 o
   0   4  14        2.99        1.82      2.49 o
   1   4  14       51.60       50.18      2.81 o
   2   4  14        1.21        0.98      1.42 o
   3   4  14        0.48       -1.67      2.28 o
   4   4  14        8.54        5.05      2.65 o
   5   4  14       12.17       13.11      3.25 o
   6   4  14       39.96       42.22      3.76 o
   7   4  14       27.70       36.75      3.83 o
   8   4  14        3.05        0.65      3.05 o
   9   4  14       23.73       27.90      3.78 o
  10   4  14       12.85       16.33      5.24 o
   0   5  14       37.82       54.23      4.16 o
   1   5  14        8.41       10.53      1.87 o
   2   5  14       10.61        9.91      3.26 o
   3   5  14       13.76       15.32      2.83 o
   4   5  14        7.63        4.75      3.37 o
   5   5  14        8.25        5.20      2.86 o
   6   5  14       17.85       18.33      3.32 o
   7   5  14       24.38       28.60      3.60 o
   8   5  14       20.74       33.63      3.92 o
   0   6  14       36.16       44.48      4.00 o
   1   6  14        0.53        6.40      1.86 o
   2   6  14        9.03        7.77      3.26 o
   3   6  14        0.80       -3.10      3.20 o
   4   6  14       19.86       24.31      3.24 o
   5   6  14        5.37        5.33      2.97 o
   6   6  14       12.27       16.89      3.40 o
   0   7  14       67.30       74.64      5.21 o
   1   7  14       18.86       32.20      2.62 o
   2   0  15       22.70       21.76      2.69 o
   4   0  15       86.41       84.68      3.91 o
   6   0  15       14.73        7.45      2.26 o
   8   0  15       70.90       69.04      6.75 o
   1   1  15        4.78        2.65      1.57 o
   2   1  15       21.31       21.06      1.83 o
   3   1  15        2.15        1.58      1.53 o
   4   1  15       62.71       64.97      2.52 o
   5   1  15       54.23       69.10      3.30 o
   6   1  15       34.30       35.06      3.65 o
   7   1  15        4.89        6.84      3.20 o
   8   1  15        6.59        6.20      6.56 o
   9   1  15       25.65       35.40      4.15 o
   1   2  15        2.39        5.42      1.56 o
   2   2  15        7.07       11.73      1.66 o
   3   2  15       49.53       53.25      2.29 o
   4   2  15        9.19       12.29      2.96 o
   5   2  15        9.63        6.86      2.91 o
   6   2  15       36.93       44.02      3.87 o
   7   2  15        7.96        1.95      3.11 o
   8   2  15        0.46        2.75      3.05 o
   1   3  15       19.97       23.19      1.80 o
   2   3  15       19.61       22.63      2.94 o
   3   3  15       42.77       44.92      3.51 o
   4   3  15        7.35       11.58      5.74 o
   5   3  15       30.29       29.17      3.47 o
   6   3  15        5.14        1.29      2.83 o
   7   3  15        0.67       -0.28      2.88 o
   8   3  15        4.01        3.15      3.22 o
   1   4  15       35.00       35.80      2.86 o
   2   4  15        4.98        9.44      2.64 o
   3   4  15       10.58       12.06      3.28 o
   4   4  15        0.02        0.54      2.73 o
   5   4  15       36.10       50.14      3.86 o
   6   4  15       24.41       30.31      4.68 o
   1   5  15        1.75        3.81      2.81 o
   2   5  15        9.61        7.61      2.65 o
   3   5  15       10.52        7.45      2.77 o
   4   5  15       47.27       59.86      6.86 o
   0   0  16       90.81       85.83      5.98 o
   2   0  16        8.20        6.61      3.47 o
   4   0  16       18.60       23.48      2.76 o
   0   1  16       79.80       89.47      4.25 o
   1   1  16       28.31       38.83      2.25 o
   2   1  16       22.83       25.12      2.01 o
   3   1  16       12.16       11.39      1.77 o
   4   1  16       18.47       18.04      2.42 o
   5   1  16        0.85        0.54      2.05 o
   0   2  16        8.36       10.96      2.54 o
   1   2  16        1.09       -0.61      1.58 o
   2   2  16       30.02       37.28      2.75 o
   3   2  16        3.10        5.16      2.17 o
   4   2  16        2.20        1.32      2.09 o
   0   3  16       16.30       23.57      4.57 o
   1   3  16       12.33       11.50      2.23 o
 
